# Supplementary material for: Systemic Expression of Genes Involved in the Plant Defense Response Induced by Wounding in Senna tora
Source: Int J Mol Sci. 2021 Sep 17;22(18):10073. doi: 10.3390/ijms221810073 (PMC8469979; doi:10.3390/ijms221810073)
Supplement: Supplementary file 1 [file ijms-22-10073-s001.zip › Supplementary Table.xlsx]

## Sheet: Table S1
Table S1. Summary of RNA sequencing and mapping
Samples		Total read bases	Total reads	GC (%)	Q20 (%)	Q30 (%)	Mapped reads	Mapped reads (%)
T0 (Control)	1-0h	2825569120	28255742	45.09	98.83	96.05	27707227	98.06
	2-0h	4353543276	43452878	44.91	99.02	96.7	42531455	97.88
	3-0h	3334426499	33310682	45.53	98.99	96.57	32649110	98.01
T1 (1 h)	1-1h	3275564594	32708022	45	98.91	96.39	32045846	97.98
	2-1h	4257473919	42489578	44.9	98.98	96.59	41590186	97.88
	3-1h	3216387374	32159714	45.55	98.84	96.07	31548761	98.1
T3 (3 h)	1-3h	3926943047	39204984	44.76	99	96.65	38386909	97.91
	2-3h	4132131453	41256224	44.84	98.98	96.62	40359062	97.83
	3-3h	4287357745	42806810	45.31	98.94	96.44	41625749	97.24
T6 (6 h)	1-6h	3432875686	34266554	44.71	99.01	96.68	33532119	97.86
	2-6h	3949847864	39417586	44.81	99	96.67	38528817	97.75
	3-6h	3971984618	39713540	44.94	98.88	96.18	38605626	97.21
T24 (24 h)	1-24h	4417787969	44084054	45.09	99.02	96.73	43112465	97.8
	2-24h	3475675444	34698272	45.05	99	96.65	33980809	97.93
	3-24h	3414131170	34113542	45.54	98.98	96.43	33449030	98.05

## Sheet: Table S2
Table S2. Expression analysis of genes involved in plant hormones biosynthesis induced by wounding
Statistically significant p-value and q-value < 0.05 is highlighted with yellow color in background. Red markers indicated significant up-regulated DEGs. FC, fold change.
Biosynthesis	BLAST		Gene names (Gene ID)	T1			T3			T6			T24			Average FPKM					FPKM
				FC	p-value	q-value	FC	p-value	q-value	FC	p-value	q-value	FC	p-value	q-value	T0	T1	T3	T6	T24	T0_1	T0_2	T0_3	T1_1	T1_2	T1_3	T3_1	T3_2	T3_3	T6_1	T6_2	T6_3	T24_1	T24_2	T24_3
JA	Linoleate 13S-lipoxygenase 3-1, chloroplastic	- symbol:LOX3.1 "Linoleate 13S-lipoxygenase 3-1, chloroplastic" species:4113 "Solanum tuberosum" [GO:0016165 "linoleate 13S-lipoxygenase activity" evidence=IDA] InterPro:IPR000907 InterPro:IPR001024 InterPro:IPR001246 InterPro:IPR013819 InterPro:IPR020833	LOX3-1 (STO01G005100)	9.0983	5.70872e-69	1.25059e-65	3.10093	2.45333e-19	3.72683e-18	1.44166	0.00369206	0.00917245	-1.1908	0.166348	0.34781	48.8169	424.13	142.127	76.3991	43.5103	44.0467	50.5264	51.8775	389.349	391.836	491.204	159.527	143.522	123.331	84.5182	76.2846	68.3944	51.1585	46.0963	33.2762
	lipoxygenase 3, chloroplastic-like	- symbol:LOX4 "AT1G72520" species:3702 "Arabidopsis thaliana" [GO:0009507 "chloroplast" evidence=ISM;IEA] [GO:0031408 "oxylipin biosynthetic process" evidence=IEA] [GO:0046872 "metal ion binding" evidence=IEA] [GO:0009611 "response to wounding" evidence=I	LOX3 (STO02G025740)	8.86926	2.11273e-31	4.47899e-29	-1.21661	0.296829	0.395692	-1.93261	0.000467563	0.00138895	3.43618	4.42367e-11	1.802e-09	50.5337	424.93	39.1225	28.4335	183.017	43.9556	54.4072	53.2383	387.889	321.086	565.816	48.8482	33.2244	35.2948	32.4895	24.9048	27.9063	222.196	122.438	204.418
	allene oxide synthase 1, chloroplastic	- symbol:aos2 "Allene oxide synthase" species:3847 "Glycine max" [GO:0004497 "monooxygenase activity" evidence=IBA] [GO:0006952 "defense response" evidence=IBA] [GO:0009535 "chloroplast thylakoid membrane" evidence=IBA] [GO:0009695 "jasmonic acid biosynth	AOS1 (STO09G315120)	29.2672	3.20061e-33	7.79052e-31	7.83745	2.52299e-13	2.29232e-12	2.08736	0.00907855	0.0205314	2.43013	0.00163572	0.0105323	6.38154	178.003	47.4815	14.69	16.4879	5.56607	4.28063	9.29793	162.852	121.401	249.755	59.8154	26.259	56.3699	17.9217	7.55591	18.5925	18.0897	13.1235	18.2505
	allene oxide synthase 3-like	- symbol:VIT_03s0063g01820 "Putative uncharacterized protein" species:29760 "Vitis vinifera" [GO:0004497 "monooxygenase activity" evidence=IBA] [GO:0016125 "sterol metabolic process" evidence=IBA] InterPro:IPR001128 InterPro:IPR002403 InterPro:IPR036396 P	AOS3 (STO02G031980)	3.91698	2.0704e-07	2.82491e-06	2.07121	0.00572166	0.0128762	3.78631	4.06299e-07	1.93774e-06	1.04675	0.86298	0.931377	5.30049	19.7372	10.3493	22.0528	5.9139	4.83344	3.65399	7.41404	18.8347	12.0888	28.288	11.2252	6.71754	13.105	26.735	14.5211	24.9023	7.70458	5.5347	4.50243
	12-oxophytodienoate reductase 3	- symbol:GLYMA_13G109700 "Uncharacterized protein" species:3847 "Glycine max" [GO:0003959 "NADPH dehydrogenase activity" evidence=IBA] [GO:0005777 "peroxisome" evidence=IBA] [GO:0009695 "jasmonic acid biosynthetic process" evidence=IBA] [GO:0016629 "12-ox	OPR3 (STO03G063940)	10.2602	1.68587e-33	4.15484e-31	2.62575	5.76076e-07	2.59788e-06	1.40971	0.0754939	0.129689	1.29208	0.184741	0.373709	101.488	990.212	248.398	155.862	138.717	89.8914	96.1241	118.448	886.35	799.96	1284.33	220.579	171.103	353.511	163.269	131.718	172.599	146.653	123.464	146.034
	4-coumarate--CoA ligase-like 5	- symbol:OPCL1 "AT1G20510" species:3702 "Arabidopsis thaliana" [GO:0005524 "ATP binding" evidence=IEA] [GO:0008152 "metabolic process" evidence=IEA] [GO:0009507 "chloroplast" evidence=ISM] [GO:0009698 "phenylpropanoid metabolic process" evidence=ISS] [GO:	OPCL1 (STO05G118310)	8.90818	3.90289e-64	7.69494e-61	2.00921	7.52592e-08	3.79977e-07	2.05434	2.838e-08	1.56165e-07	1.81924	3.99954e-06	6.24346e-05	27.2509	231.138	51.418	60.8191	52.479	25.5984	28.0387	28.1156	213.337	199.23	280.847	60.0986	44.6366	49.5188	65.8507	55.1904	61.4161	63.6745	48.8883	44.8741
	3-ketoacyl-CoA thiolase 2, peroxisomal-like	- symbol:PKT3 "AT2G33150" species:3702 "Arabidopsis thaliana" [GO:0009514 "glyoxysome" evidence=IEA] [GO:0019395 "fatty acid oxidation" evidence=TAS] [GO:0031408 "oxylipin biosynthetic process" evidence=IEA] [GO:0003988 "acetyl-CoA C-acyltransferase activ	KAT2 (STO01G024280)	6.69033	9.65485e-22	8.77212e-20	6.16343	4.8546e-20	7.74379e-19	2.79409	2.26171e-07	1.11591e-06	1.91794	0.00104113	0.00727906	35.9031	227.281	206.688	109.2	73.1062	34.7614	28.645	44.303	188.113	166.298	327.432	189.176	163.667	267.222	119.214	106.166	102.22	76.3304	76.4278	66.5605
	salicylate carboxymethyltransferase-like	- symbol:JMT "AT1G19640" species:3702 "Arabidopsis thaliana" [GO:0005634 "nucleus" evidence=ISM;IEA] [GO:0031408 "oxylipin biosynthetic process" evidence=IEA] [GO:0032259 "methylation" evidence=IEA;IMP] [GO:0102078 "methyl jasmonate methylesterase activit	JMT (STO06G200560)	143.45	3.17983e-19	2.34807e-17	7.2789	0.000355875	0.00101672	3.57449	0.0223491	0.0455389	5.02514	0.00372685	0.0204961	0.718223	100.74	5.01659	2.85907	3.83725	0.494635	0.265486	1.39455	115.145	67.8949	119.18	6.03752	1.80714	7.20512	2.77519	1.10924	4.69278	2.75695	1.35583	7.39896
	salicylate carboxymethyltransferase-like	- symbol:JMT "AT1G19640" species:3702 "Arabidopsis thaliana" [GO:0005634 "nucleus" evidence=ISM;IEA] [GO:0031408 "oxylipin biosynthetic process" evidence=IEA] [GO:0032259 "methylation" evidence=IEA;IMP] [GO:0102078 "methyl jasmonate methylesterase activit	JMT (STO11G364450)	7.16392	4.12565e-37	1.1962e-34	1.95029	1.73372e-05	6.2754e-05	1.76929	0.000243256	0.000758626	1.32859	0.0684094	0.189752	20.73	141.646	37.9003	39.8893	28.9498	22.1417	19.588	20.4602	153.735	114.522	156.68	45.2284	30.3443	38.1282	53.6361	30.9897	35.0421	29.465	24.6888	32.6956
	cytochrome P450 94B3-like	-	CYP94B3 (STO12G393970)	8.48514	0.0376308	0.0458912	1.35547	0.0759837	0.0863451	1.14977	0.125101	0.14216	0.787429	NA	NA	0	8.48514	1.27108	0.642841	0	0	0	0	7.40072	6.24841	11.8063	1.47543	0.549246	1.78855	1.05687	0.19302	0.678636	0	0	0
	cytochrome P450 94C1-like	- symbol:Sb03g040410 "Putative uncharacterized protein Sb03g040410" species:4558 "Sorghum bicolor" [GO:0000398 "mRNA splicing, via spliceosome" evidence=IBA] [GO:0005681 "spliceosomal complex" evidence=IBA] InterPro:IPR001128 InterPro:IPR002401 InterPro:I	CYP94C1 (STO07G213990)	519.696	1.0119e-76	2.88778e-73	88.2151	4.80636e-40	2.6769e-38	54.2282	4.60593e-32	1.30475e-30	12.4373	2.58318e-13	1.57678e-11	0.129555	65.2311	10.8307	7.7853	1.71409	0.140291	0.159277	0.089096	61.6979	54.5883	79.407	9.96435	9.07783	13.4498	8.94664	5.69627	8.71298	1.187	1.42077	2.53449
	cytochrome P450 94C1-like	- symbol:CYP94C1 "AT2G27690" species:3702 "Arabidopsis thaliana" [GO:0005506 "iron ion binding" evidence=IEA] [GO:0005576 "extracellular region" evidence=ISM] [GO:0016021 "integral component of membrane" evidence=IEA] [GO:0019825 "oxygen binding" evidence	CYP94C1 (STO12G378540)	58.9866	3.48664e-40	1.40291e-37	3.90142	2.23908e-05	7.95848e-05	2.30652	0.0112229	0.0248034	5.0998	2.79614e-07	5.83989e-06	0.212973	12.6474	0.81263	0.554963	1.18664	0.206058	0.168715	0.264145	12.1972	11.7459	13.9991	1.16829	0.429239	0.840365	0.742669	0.232287	0.689933	1.01602	0.947379	1.59652
	protein TIFY 10A-like	- symbol:GLYMA_07G041400 "Uncharacterized protein" species:3847 "Glycine max" [GO:0003714 "transcription corepressor activity" evidence=IBA] [GO:0005634 "nucleus" evidence=IBA] [GO:0009611 "response to wounding" evidence=IBA] [GO:0031347 "regulation of de	JAZ (STO01G005270)	21.2351	3.08342e-141	6.07926e-137	4.53258	1.52189e-35	6.41277e-34	1.28205	0.0442711	0.0821659	2.78175	4.91561e-17	5.07414e-15	19.35	394.2	81.64	26.89	56.72	19.3366	18.7697	19.9363	429.294	353.699	399.609	70.29	93.5932	81.022	26.3463	25.3467	28.9631	59.6354	47.5058	63.0204
	protein TIFY 10A-like	- symbol:GLYMA_09G071600 "Uncharacterized protein" species:3847 "Glycine max" [GO:0003714 "transcription corepressor activity" evidence=IBA] [GO:0005634 "nucleus" evidence=IBA] [GO:0009611 "response to wounding" evidence=IBA] [GO:0031347 "regulation of de	JAZ (STO06G196560)	14.0577	3.21771e-103	3.17202e-99	1.6702	3.65575e-05	0.000125155	1.98981	2.75757e-08	1.51867e-07	1.42617	0.00435239	0.0231861	29.39	398.72	45.8	63.4	44.37	27.3904	32.7972	27.9897	518.017	333.007	345.121	42.6461	51.6367	43.1202	65.1559	65.6762	59.3679	46.2793	47.1557	39.6714
	protein TIFY 5A	- symbol:GLYMA_15G093100 "Uncharacterized protein" species:3847 "Glycine max" [GO:0003714 "transcription corepressor activity" evidence=IBA] [GO:0005634 "nucleus" evidence=IBA] [GO:0009611 "response to wounding" evidence=IBA] [GO:0031347 "regulation of de	JAZ (STO02G051700)	7.07431	2.13975e-14	8.35394e-13	-1.3161	0.299376	0.398602	-1.14632	0.603483	0.698502	1.45517	0.148768	0.321896	10.37	69.41	7.37	9.88	15.91	10.2374	10.3558	10.5035	64.7891	44.5814	98.8501	8.765	3.65894	9.68309	13.7998	6.18388	9.66565	14.9577	14.9366	17.8326
	protein TIFY 10A-like	- symbol:GLYMA_09G071600 "Uncharacterized protein" species:3847 "Glycine max" [GO:0003714 "transcription corepressor activity" evidence=IBA] [GO:0005634 "nucleus" evidence=IBA] [GO:0009611 "response to wounding" evidence=IBA] [GO:0031347 "regulation of de	JAZ (STO11G367890)	5.60523	2.33421e-49	1.77005e-46	1.35862	0.00911704	0.019568	1.48362	0.000776626	0.00221623	1.71118	4.62695e-06	7.07718e-05	51.9	277.22	66.07	83.5	93.98	51.9076	50.1322	53.6461	284.125	223.601	323.933	73.9275	63.7929	60.5018	90.9212	80.2442	79.3275	105.777	96.7956	79.3541
	protein TIFY 10A-like	- symbol:GLYMA_16G010000 "Uncharacterized protein" species:3847 "Glycine max" [GO:0003714 "transcription corepressor activity" evidence=IBA] [GO:0005634 "nucleus" evidence=IBA] [GO:0009611 "response to wounding" evidence=IBA] [GO:0031347 "regulation of de	JAZ (STO09G279750)	3.24297	4.35756e-33	1.04773e-30	1.65457	2.99152e-07	1.39732e-06	1.47859	6.91412e-05	0.000238653	1.21402	0.0485866	0.148126	248.33	769.28	383.17	396.9	318.29	260.575	247.979	236.433	784.366	704.874	818.589	393.943	340.567	414.999	388.096	406.459	396.146	379.877	298.634	276.368
	Protein TIFY 6B	- symbol:GLYMA_05G235500 "Uncharacterized protein" species:3847 "Glycine max" [GO:0003714 "transcription corepressor activity" evidence=IBA] [GO:0005634 "nucleus" evidence=IBA] [GO:0009611 "response to wounding" evidence=IBA] [GO:0031347 "regulation of de	JAZ (STO11G353760)	2.38117	5.27953e-12	1.48067e-10	1.47691	0.00193703	0.00481961	1.27506	0.0534311	0.0966023	1.07801	0.550534	0.737137	330.47	751.02	456.02	457.57	376.57	339.471	310.56	341.388	793.183	622.591	837.29	475.289	384.751	508.007	493.195	393.464	486.042	458.294	337.636	333.77
	protein TIFY 5A	- symbol:GLYMA_05G141200 "Uncharacterized protein" species:3847 "Glycine max" [GO:0003714 "transcription corepressor activity" evidence=IBA] [GO:0005634 "nucleus" evidence=IBA] [GO:0009611 "response to wounding" evidence=IBA] [GO:0031347 "regulation of de	JAZ (STO13G422670)	32.1431	6.35974e-49	4.64402e-46	33.7274	2.62835e-50	2.33426e-48	13.0817	2.25747e-27	5.05776e-26	8.62219	1.65368e-19	2.34561e-17	2.12	68.7	69.95	31.59	20.4	0.915531	2.56578	2.87978	71.84	58.2815	75.9795	54.2328	74.7192	80.9004	25.6294	35.3426	33.8036	26.6567	20.2784	14.256
	allene oxide synthase 1, chloroplastic	- symbol:POPTR_0002s13220g "Allene oxide synthase family protein" species:3694 "Populus trichocarpa" [GO:0004497 "monooxygenase activity" evidence=IBA] [GO:0006952 "defense response" evidence=IBA] [GO:0009535 "chloroplast thylakoid membrane" evidence=IBA]	AOS1 (STO05G120480)	4.14463	1.67533e-16	8.76151e-15	10.0359	7.3953e-41	4.35241e-39	6.01138	2.31212e-25	4.69473e-24	2.41067	3.44548e-07	7.06145e-06	20.5314	80.8708	193.805	133.982	52.6968	20.2777	16.5848	24.7316	71.8692	63.6473	107.096	217.155	189.265	174.995	137.63	148.521	115.797	55.5949	63.2598	39.2356
	allene oxide cyclase, chloroplastic-like	- symbol:AOC3 "AT3G25780" species:3702 "Arabidopsis thaliana" [GO:0009507 "chloroplast" evidence=ISM;IEA] [GO:0009695 "jasmonic acid biosynthetic process" evidence=TAS] [GO:0046423 "allene-oxide cyclase activity" evidence=ISS] [GO:0005886 "plasma membrane	AOC3 (STO10G322150)	6.54943	6.95031e-12	1.91119e-10	6.86741	2.03073e-12	1.69221e-11	1.69524	0.0544168	0.0981413	1.48398	0.150445	0.324173	52.8672	326.861	340.507	98.1591	82.6691	55.0696	44.2289	59.303	294.725	213.21	472.649	382.997	181.142	457.383	131.796	52.8092	109.872	95.8215	57.5107	94.6753
	peroxisomal acyl-coenzyme A oxidase 1-like	- symbol:GLYMA_01G207500 "Acyl-coenzyme A oxidase" species:3847 "Glycine max" [GO:0000062 "fatty-acyl-CoA binding" evidence=IBA] [GO:0003995 "acyl-CoA dehydrogenase activity" evidence=IBA] [GO:0005777 "peroxisome" evidence=IBA] [GO:0009055 "electron trans	ACX1 (STO11G368240)	5.20087	4.74437e-33	1.12699e-30	6.42415	1.3243e-41	7.98466e-40	3.73113	1.14452e-21	1.85266e-20	1.4602	0.00601692	0.0301473	67.7465	336.008	405.002	274.476	104.657	66.8425	64.9645	71.4326	314.531	301.276	392.217	363.475	329.564	521.968	296.132	251.344	275.953	116.777	102.221	94.9718
	peroxisomal fatty acid beta-oxidation multifunctional protein aim1-like	- symbol:AIM1 "AT4G29010" species:3702 "Arabidopsis thaliana" [GO:0004165 "dodecenoyl-CoA delta-isomerase activity" evidence=IEA] [GO:0005737 "cytoplasm" evidence=ISM] [GO:0006635 "fatty acid beta-oxidation" evidence=IEA;ISS;IBA] [GO:0008692 "3-hydroxybut	AIM1 (STO08G252570)	2.9967	9.77235e-19	6.83233e-17	5.45331	4.93887e-43	3.23504e-41	3.52666	2.24864e-24	4.28349e-23	1.45331	0.00288176	0.0166726	28.5087	81.5693	145.214	108.891	43.5952	32.8405	29.2118	23.4737	83.7394	76.6585	84.3099	167.975	123.7	143.968	136.265	92.897	97.5121	49.3194	45.7018	35.7643
	linoleate 13S-lipoxygenase 3-1, chloroplastic-like	- symbol:LOX3.1 "Linoleate 13S-lipoxygenase 3-1, chloroplastic" species:4113 "Solanum tuberosum" [GO:0016165 "linoleate 13S-lipoxygenase activity" evidence=IDA] InterPro:IPR000907 InterPro:IPR001024 InterPro:IPR001246 InterPro:IPR013819 InterPro:IPR020833	LOX3-1 (STO09G279910)	2.34371	6.92945e-07	8.56022e-06	3.48022	3.56211e-13	3.20541e-12	1.5325	0.0128925	0.0280501	-1.29697	0.130547	0.294718	27.5925	62.5957	89.607	45.6338	22.5417	26.17	31.5326	25.0749	66.8817	73.6288	47.2767	88.0012	119.551	61.2689	47.1637	53.3536	36.384	24.1098	26.8834	16.6319
	linoleate 13S-lipoxygenase 2-1, chloroplastic-like	- symbol:LOX2.1 "Linoleate 13S-lipoxygenase 2-1, chloroplastic" species:4113 "Solanum tuberosum" [GO:0016165 "linoleate 13S-lipoxygenase activity" evidence=IDA] InterPro:IPR000907 InterPro:IPR001024 InterPro:IPR001246 InterPro:IPR013819 InterPro:IPR020833	LOX2-1 (STO09G294350)	2.10832	0.000366972	0.00246936	5.15665	4.48823e-15	4.82497e-14	8.22945	7.01926e-24	1.29945e-22	1.26988	0.254	0.460917	32.8889	65.9814	159.408	295.991	44.4586	25.5183	26.2779	46.8703	48.2278	55.534	94.1824	154.217	127.651	196.355	306.578	281.9	299.493	44.6768	43.7108	44.9884
	linoleate 13S-lipoxygenase 2-1, chloroplastic-like	- symbol:LOX2.1 "Linoleate 13S-lipoxygenase 2-1, chloroplastic" species:4113 "Solanum tuberosum" [GO:0016165 "linoleate 13S-lipoxygenase activity" evidence=IDA] InterPro:IPR000907 InterPro:IPR001024 InterPro:IPR001246 InterPro:IPR013819 InterPro:IPR020833	LOX2-1 (STO12G375350)	1.01261	0.958942	0.981736	-1.28002	0.310558	0.410441	-1.30093	0.279872	0.383675	3.9815	1.38134e-08	3.80902e-07	1213.7	1163.93	884.869	1017.42	5085.2	1361.81	1050.81	1228.48	1134.44	867.547	1489.79	954.778	462.545	1237.28	1314.66	589.046	1148.55	5929.24	3887.76	5438.6
	uncharacterized protein	- symbol:LOX2.1 "Linoleate 13S-lipoxygenase 2-1, chloroplastic" species:4113 "Solanum tuberosum" [GO:0016165 "linoleate 13S-lipoxygenase activity" evidence=IDA] InterPro:IPR000907 InterPro:IPR001024 InterPro:IPR001246 InterPro:IPR013819 InterPro:IPR020833	LOX2-1 (STO12G375360)	-1.15837	0.54886	0.741644	-1.42729	0.146881	0.221967	-1.54431	0.0764103	0.131069	3.94193	2.1936e-08	5.69817e-07	396.129	322.899	261.16	278.785	1638.94	461.245	418.308	308.835	292.51	269.913	406.273	380.538	157.099	245.843	361.154	143.879	331.321	2210.86	1167.62	1538.33
	jasmonic acid-amido synthetase JAR1	- symbol:GH3.5 "Jasmonic acid-amido synthetase JAR1" species:39947 "Oryza sativa Japonica Group" [GO:0009416 "response to light stimulus" evidence=IC] [GO:0009733 "response to auxin" evidence=IC] InterPro:IPR031110 Pfam:PF03321 GO:GO:0005773 Proteomes:UP0	JAR1 (STO06G173150)	1.70002	5.42832e-08	8.34176e-07	1.44709	0.000153386	0.00047098	1.05976	0.552592	0.652508	-1.34658	0.0023883	0.0143385	62.1563	101.804	84.2507	71.4653	48.9437	55.721	69.0504	61.6974	93.4724	117.045	94.895	91.3802	79.0797	82.2921	79.7192	70.7808	63.896	48.1745	57.7875	40.869
SA	isochorismate synthase 2, chloroplastic isoform X1	- symbol:ICS2 "AT1G18870" species:3702 "Arabidopsis thaliana" [GO:0006952 "defense response" evidence=IEA] [GO:0008909 "isochorismate synthase activity" evidence=IEA;IMP] [GO:0009058 "biosynthetic process" evidence=IEA] [GO:0009507 "chloroplast" evidence=	ICS2 (STO02G039760)	-1.14115	0.19961	0.398734	-2.23795	1.63762e-14	1.66859e-13	-4.20498	4.58556e-40	1.85644e-38	-1.43093	0.000512714	0.00405157	16.897	14.2526	7.09191	4.34155	12.484	16.4329	19.1157	15.1425	14.7818	15.3291	12.6469	8.78225	7.23853	5.25495	4.52508	4.17939	4.32016	11.6148	13.7458	12.0915
	serine/threonine-protein kinase PBS1	- symbol:PBS1 "AT5G13160" species:3702 "Arabidopsis thaliana" [GO:0004675 "transmembrane receptor protein serine/threonine kinase activity" evidence=IBA] [GO:0005524 "ATP binding" evidence=IEA] [GO:0005886 "plasma membrane" evidence=ISM;IDA] [GO:0007166 "	PBS1 (STO03G074510)	1.4834	8.45587e-06	8.45415e-05	1.48467	7.92356e-06	3.03165e-05	1.09299	0.315913	0.422963	-1.26665	0.00793208	0.0375574	48.1253	68.7618	66.7748	56.9772	40.2506	42.9955	52.8558	48.5247	65.5905	75.7548	64.9401	66.69	62.8207	70.8138	54.7296	61.4047	54.7974	38.4413	45.5491	36.7615
	cysteine and histidine-rich domain-containing protein RAR1	- symbol:PBS2 "PPHB SUSCEPTIBLE 2" species:3702 "Arabidopsis thaliana" [GO:0005634 "nucleus" evidence=ISM] [GO:0009817 "defense response to fungus, incompatible interaction" evidence=IMP] [GO:0042742 "defense response to bacterium" evidence=IMP] [GO:00069	PBS2 (STO10G342720)	-1.00945	0.890533	0.949581	1.05177	0.456077	0.559827	1.00592	0.930533	0.954348	-1.05757	0.409982	0.623849	39.0179	37.209	38.3658	42.5257	39.038	39.6668	37.5903	39.7966	39.0865	39.2571	33.2835	41.2544	36.526	37.3169	45.0067	39.6042	42.9663	38.4887	44.2638	34.3617
	chorismate mutase 1, chloroplastic-like	- symbol:CM1 "AT3G29200" species:3702 "Arabidopsis thaliana" [GO:0009507 "chloroplast" evidence=ISM;IEA] [GO:0046417 "chorismate metabolic process" evidence=IEA] [GO:0004106 "chorismate mutase activity" evidence=IGI;IDA] [GO:0009073 "aromatic amino acid f	CM1 (STO08G259570)	1.55388	0.000140581	0.00106399	6.2903	8.00687e-58	9.86647e-56	3.18414	7.30013e-24	1.35018e-22	1.30892	0.0200824	0.0769869	29.4265	44.146	172.483	101.361	40.8427	28.5906	28.9733	30.7156	46.7358	47.7662	37.9359	152.36	199.179	165.909	89.6038	112.566	101.912	42.5807	47.1593	32.7881
	chorismate mutase 2 isoform X1	- symbol:CM2 "AT5G10870" species:3702 "Arabidopsis thaliana" [GO:0005737 "cytoplasm" evidence=IBA] [GO:0009507 "chloroplast" evidence=ISM] [GO:0046417 "chorismate metabolic process" evidence=IEA] [GO:0004106 "chorismate mutase activity" evidence=IGI;IDA]	CM2 (STO09G312730)	2.26593	0.000553325	0.00354103	9.52795	1.25186e-21	2.27338e-20	8.87722	2.16702e-20	3.20757e-19	1.58247	0.0529032	0.157845	13.2822	28.5649	118.313	128.312	22.3709	11.7461	9.98653	18.1139	18.6114	24.293	42.7902	93.4314	109.753	151.755	110.628	154.565	119.743	18.8718	25.2899	22.951
	phenylalanine ammonia-lyase 1	- symbol:PAL1 "AT2G37040" species:3702 "Arabidopsis thaliana" [GO:0005737 "cytoplasm" evidence=ISM;IEA] [GO:0006559 "L-phenylalanine catabolic process" evidence=IEA] [GO:0009699 "phenylpropanoid biosynthetic process" evidence=TAS] [GO:0009800 "cinnamic ac	PAL1 (STO13G435570)	6.32309	1.30981e-39	4.93814e-37	9.23311	9.47457e-57	1.09883e-54	2.74748	5.35817e-13	4.64768e-12	5.7458	8.87352e-36	5.30153e-33	107.649	654.591	930.971	320.646	657.371	102.017	93.5538	127.376	624.377	668.119	671.276	903.262	1167.62	722.03	295.014	361.599	305.325	720.064	718.122	533.926
	phenylalanine ammonia-lyase 1	- symbol:PAL1 "AT2G37040" species:3702 "Arabidopsis thaliana" [GO:0005737 "cytoplasm" evidence=ISM;IEA] [GO:0006559 "L-phenylalanine catabolic process" evidence=IEA] [GO:0009699 "phenylpropanoid biosynthetic process" evidence=TAS] [GO:0009800 "cinnamic ac	PAL1 (STO08G240820)	5.16171	6.93219e-31	1.40902e-28	7.32927	1.09911e-44	7.79502e-43	2.8649	1.26571e-13	1.15745e-12	2.0328	5.92695e-07	1.14613e-05	168.967	845.253	1161.01	524.703	365.247	138.098	181.285	187.519	901.24	935.878	698.642	1174.56	1414.49	893.967	508.069	597.44	468.601	399.987	414.203	281.552
	phenylalanine ammonia-lyase 1	- symbol:PAL1 "AT2G37040" species:3702 "Arabidopsis thaliana" [GO:0005737 "cytoplasm" evidence=ISM;IEA] [GO:0006559 "L-phenylalanine catabolic process" evidence=IEA] [GO:0009699 "phenylpropanoid biosynthetic process" evidence=TAS] [GO:0009800 "cinnamic ac	PAL1 (STO06G182100)	1.20256	0.0776011	0.204214	3.74871	9.56025e-37	4.26447e-35	2.80228	5.4775e-23	9.59098e-22	1.43844	0.000500283	0.00397405	116.457	135.274	407.436	353.157	177.474	98.9018	129.393	121.077	138.044	149.179	118.598	382.635	409.12	430.553	309.295	398.954	351.221	173.994	195.411	163.016
	peroxisomal fatty acid beta-oxidation multifunctional protein aim1-like	- symbol:AIM1 "AT4G29010" species:3702 "Arabidopsis thaliana" [GO:0004165 "dodecenoyl-CoA delta-isomerase activity" evidence=IEA] [GO:0005737 "cytoplasm" evidence=ISM] [GO:0006635 "fatty acid beta-oxidation" evidence=IEA;ISS;IBA] [GO:0008692 "3-hydroxybut	AIM1 (STO08G252570)	2.9967	9.77235e-19	6.83233e-17	5.45331	4.93887e-43	3.23504e-41	3.52666	2.24864e-24	4.28349e-23	1.45331	0.00288176	0.0166726	28.5087	81.5693	145.214	108.891	43.5952	32.8405	29.2118	23.4737	83.7394	76.6585	84.3099	167.975	123.7	143.968	136.265	92.897	97.5121	49.3194	45.7018	35.7643
ET	S-adenosylmethionine synthase 2	- symbol:GLYMA_15G190500 "S-adenosylmethionine synthase" species:3847 "Glycine max" [GO:0004478 "methionine adenosyltransferase activity" evidence=IBA] [GO:0005829 "cytosol" evidence=IBA] HAMAP:MF_00086 InterPro:IPR002133 InterPro:IPR022628 InterPro:IPR02	SAM2 (STO04G117330)	4.67865	9.24724e-15	3.78255e-13	2.2893	3.19782e-05	0.000110633	1.81395	0.00278942	0.00711833	-1.03405	0.866546	0.93334	162.777	727.909	350.494	323.308	167.43	128.901	121.076	238.356	603.716	617.263	962.747	338.556	299.564	413.361	331.172	288.648	350.104	172.723	149.177	180.39
	1-aminocyclopropane-1-carboxylate oxidase homolog 1-like	- symbol:GLYMA_18G164100 "Uncharacterized protein" species:3847 "Glycine max" [GO:0051213 "dioxygenase activity" evidence=IBA] InterPro:IPR005123 Pfam:PF03171 PROSITE:PS51471 GO:GO:0016491 GO:GO:0046872 Proteomes:UP000008827 eggNOG:KOG0143 eggNOG:COG3491	ACO1 (STO11G353090)	6.61933	7.81165e-61	1.1001e-57	3.61408	6.28759e-29	1.81502e-27	4.08551	1.94381e-34	6.10259e-33	1.92622	1.43004e-08	3.92138e-07	29.6495	189.071	99.8199	131.08	60.3421	28.9492	32.6609	27.3384	231.02	170.162	166.031	94.5062	86.9292	118.024	117.285	132.934	143.022	61.7989	61.1476	58.0798
	S-adenosylmethionine synthase	- symbol:GLYMA_15G190500 "S-adenosylmethionine synthase" species:3847 "Glycine max" [GO:0004478 "methionine adenosyltransferase activity" evidence=IBA] [GO:0005829 "cytosol" evidence=IBA] HAMAP:MF_00086 InterPro:IPR002133 InterPro:IPR022628 InterPro:IPR02	SAM (STO03G061350)	1.65362	8.85776e-08	1.2898e-06	2.52006	8.24676e-23	1.63575e-21	1.66051	6.91201e-08	3.61862e-07	1.15843	0.117866	0.274785	731.98	1163.08	1725.72	1315.46	898.533	718.981	742.269	734.691	1271.98	1113.45	1103.82	1837.11	1776.23	1563.82	1390.64	1405.2	1150.55	994.715	990.774	710.11
	1-aminocyclopropane-1-carboxylate synthase	- symbol:ACS6 "1-aminocyclopropane-1-carboxylic acid (acc) synthase 6" species:3702 "Arabidopsis thaliana" [GO:0005737 "cytoplasm" evidence=ISM] [GO:0006952 "defense response" evidence=IEA] [GO:0009693 "ethylene biosynthetic process" evidence=IEA;TAS] [GO	ACS (STO06G193910)	3.12186	1.67687e-06	1.92328e-05	7.24492	7.153e-17	8.90895e-16	3.00172	3.73795e-06	1.57743e-05	-1.19452	0.457349	0.665601	9.65938	29.4713	65.6126	31.6459	8.66895	5.58753	8.34881	15.0418	26.5088	36.1073	25.7979	46.8448	73.7993	76.1938	23.4397	39.5145	31.9836	10.2627	9.16999	6.57418
	1-aminocyclopropane-1-carboxylate oxidase	- symbol:GLYMA_14G049500 "Uncharacterized protein" species:3847 "Glycine max" [GO:0009693 "ethylene biosynthetic process" evidence=IBA] [GO:0051213 "dioxygenase activity" evidence=IBA] InterPro:IPR005123 Pfam:PF03171 PROSITE:PS51471 GO:GO:0009693 GO:GO:00	ACO (STO09G290810)	5.61011	7.64899e-17	4.2125e-15	14.9305	4.17578e-39	2.21316e-37	7.99825	8.51688e-24	1.56787e-22	-1.52639	0.0429498	0.135509	18.7633	102.146	262.506	163.223	13.1444	14.0097	16.8426	25.4377	83.1322	124.963	98.3415	220.782	270.915	295.82	128.926	201.559	159.183	16.9756	14.3909	8.06661
	1-aminocyclopropane-1-carboxylate oxidase	- symbol:GLYMA_14G049500 "Uncharacterized protein" species:3847 "Glycine max" [GO:0009693 "ethylene biosynthetic process" evidence=IBA] [GO:0051213 "dioxygenase activity" evidence=IBA] InterPro:IPR005123 Pfam:PF03171 PROSITE:PS51471 GO:GO:0009693 GO:GO:00	ACO (STO09G290820)	5.59092	5.87925e-16	2.84804e-14	12.8431	3.04658e-33	1.10214e-31	6.27462	5.74859e-18	7.29339e-17	-1.70223	0.0133387	0.056338	19.091	103.636	229.809	130.079	11.9956	15.3374	17.2079	24.7278	88.5104	128.051	94.3455	203.518	246.248	239.662	103.818	163.328	123.093	15.0857	14.8567	6.04431
	1-aminocyclopropane-1-carboxylate synthase 1-like	- symbol:ACS1 "ACC synthase 1" species:3702 "Arabidopsis thaliana" [GO:0005737 "cytoplasm" evidence=ISM] [GO:0009693 "ethylene biosynthetic process" evidence=ISS;IDA] [GO:0016847 "1-aminocyclopropane-1-carboxylate synthase activity" evidence=ISS;IDA] [GO:	ACS1 (STO01G012020)	5.00679	4.07977e-08	6.36367e-07	57.7683	2.8418e-44	1.97982e-42	82.035	5.73532e-52	3.62428e-50	56.8205	6.2803e-44	7.73889e-41	0.749279	3.59647	41.2827	68.0332	46.2466	0.496809	1.1455	0.605529	1.91766	2.85256	6.01919	33.0985	50.2284	40.5212	56.1892	88.4289	59.4815	33.911	58.6467	46.1822
	1-aminocyclopropane-1-carboxylate oxidase homolog 1-like	- symbol:GLYMA_08G351800 "Uncharacterized protein" species:3847 "Glycine max" [GO:0051213 "dioxygenase activity" evidence=IBA] InterPro:IPR005123 Pfam:PF03171 PROSITE:PS51471 GO:GO:0016491 GO:GO:0046872 Proteomes:UP000008827 eggNOG:KOG0143 eggNOG:COG3491	ACO1 (STO11G353060)	1.20465	0.146221	0.322516	3.69174	2.39134e-26	5.92307e-25	5.94457	2.70173e-48	1.50472e-46	3.3106	2.4185e-22	4.4984e-20	5.46557	6.31683	18.9474	35.1807	19.1447	5.575	5.08409	5.73762	6.54189	6.05916	6.34945	22.5415	16.1996	18.1012	32.1946	36.9192	36.4284	15.0536	22.2414	20.1392
ABA	molybdenum cofactor sulfurase isoform X1	- symbol:ABA3 "ABA DEFICIENT 3" species:3702 "Arabidopsis thaliana" [GO:0005737 "cytoplasm" evidence=ISM] [GO:0006777 "Mo-molybdopterin cofactor biosynthetic process" evidence=IEA] [GO:0008265 "Mo-molybdopterin cofactor sulfurase activity" evidence=IEA;ID	ABA3 (STO07G230540)	1.06778	0.648828	0.814432	2.03846	6.29914e-07	2.82837e-06	1.88804	8.78205e-06	3.505e-05	1.33488	0.0439698	0.137779	11.0904	11.4298	20.9964	22.5404	15.6484	11.6231	12.6147	9.03354	11.9255	13.6114	8.75258	18.8967	25.135	18.9574	19.6608	26.801	21.1594	15.3412	18.8536	12.7505
	short-chain dehydrogenase reductase 2a	- symbol:SDR2 "short-chain dehydrogenase/reductase 2" species:3702 "Arabidopsis thaliana" [GO:0005737 "cytoplasm" evidence=ISM] [GO:0016491 "oxidoreductase activity" evidence=IEA;ISS] [GO:0055114 "oxidation-reduction process" evidence=IEA] InterPro:IPR002	SDR2 (STO01G021560)	1.34694	0.406088	0.626139	-1.21952	0.585872	0.679034	-2.36155	0.0232262	0.0471023	4.78624	7.25625e-06	0.000104886	2.10168	2.66293	1.54373	0.927187	10.5779	2.66911	1.74541	1.89053	3.07499	1.12101	3.79279	0.807707	0.962783	2.8607	1.36439	0.547832	0.869338	13.0815	9.07563	9.57647
	zeaxanthin epoxidase, chloroplastic-like	- symbol:GLYMA_11G055700 "Zeaxanthin epoxidase, chloroplastic" species:3847 "Glycine max" [GO:0004497 "monooxygenase activity" evidence=IBA] [GO:0044550 "secondary metabolite biosynthetic process" evidence=IBA] InterPro:IPR000253 InterPro:IPR002938 InterP	ZEP (STO06G198920)	-1.58085	1.69163e-05	0.000159047	-4.14678	1.32777e-40	7.65447e-39	-14.6793	1.8833e-138	1.12519e-135	-2.43096	7.32392e-17	7.14844e-15	430.754	262.206	96.8268	31.7374	186.653	451.677	485.783	354.802	296.115	273.323	217.179	101.587	112.074	76.8197	34.5023	27.3009	33.409	199.998	189.809	170.15
	probable 9-cis-epoxycarotenoid dioxygenase NCED5, chloroplastic	- symbol:NCED3 "nine-cis-epoxycarotenoid dioxygenase 3" species:3702 "Arabidopsis thaliana" [GO:0009507 "chloroplast" evidence=ISM] [GO:0046872 "metal ion binding" evidence=IEA] [GO:0055114 "oxidation-reduction process" evidence=IEA] [GO:0009414 "response	NCED3 (STO13G422700)	-1.76991	0.00214277	0.01127	-1.9525	0.000319107	0.000920888	-2.33562	5.65223e-06	2.31924e-05	1.36216	0.0872695	0.224417	4.76482	2.60173	2.27306	2.20508	6.89479	4.03485	6.16413	4.09548	2.76854	2.97204	2.0646	2.14206	2.22394	2.45317	2.15658	2.0053	2.45336	9.52584	6.82999	4.32854
	abscisic-aldehyde oxidase	- symbol:GLYMA_14G045100 "Uncharacterized protein" species:3847 "Glycine max" [GO:0004854 "xanthine dehydrogenase activity" evidence=IBA] [GO:0005829 "cytosol" evidence=IBA] [GO:0009115 "xanthine catabolic process" evidence=IBA] [GO:0016903 "oxidoreductas	AAO (STO05G139350)	1.10579	0.565123	0.754917	-1.38026	0.0664644	0.112604	-1.21932	0.257448	0.358591	1.08024	0.658355	0.813393	4.00734	4.27098	2.7213	3.55052	4.54664	4.68705	4.28128	3.05369	4.65272	5.03413	3.1261	3.56479	3.10005	1.49907	4.06764	3.1275	3.45642	4.40207	4.62235	4.61549

## Sheet: Table S3
Table S3. Expression analysis of TF-encoding genes induced by wounding
Statistically significant p-value and q-value < 0.05 is highlighted with yellow color in background. Red markers indicated significant up-regulated DEGs. FC, fold change.
Group	BLAST		Gene names (Gene ID)	T1			T3			T6			T24			Average FPKM					FPKM
				FC	p-value	q-value	FC	p-value	q-value	FC	p-value	q-value	FC	p-value	q-value	T0	T1	T3	T6	T24	T0_1	T0_2	T0_3	T1_1	T1_2	T1_3	T3_1	T3_2	T3_3	T6_1	T6_2	T6_3	T24_1	T24_2	T24_3
ERFs	ethylene-responsive transcription factor ERF109-like	- symbol:RRTF1 "AT4G34410" species:3702 "Arabidopsis thaliana" [GO:0003677 "DNA binding" evidence=IEA;ISS] [GO:0003700 "DNA binding transcription factor activity" evidence=ISS] [GO:0005634 "nucleus" evidence=ISM;IEA;ISS] [GO:0006351 "transcription, DNA-te	ERF109 (STO10G319350)	27.6738	7.20685e-07	8.88064e-06	3.41635	0.0673285	0.113856	-1.00816	0.990399	0.99413	-2.33654	0.214101	0.412268	1.55221	42.6915	5.17016	1.715	0.728585	0.105628	0.251671	4.29934	29.3025	36.3399	62.4321	4.10351	6.20494	5.20202	0.861644	2.69394	1.58943	0.318408	1.14812	0.719224
	ethylene-responsive transcription factor CRF4	- symbol:CRF3 "AT5G53290" species:3702 "Arabidopsis thaliana" [GO:0003677 "DNA binding" evidence=IEA;ISS] [GO:0003700 "DNA binding transcription factor activity" evidence=ISS] [GO:0005634 "nucleus" evidence=ISM;IEA;ISS] [GO:0005737 "cytoplasm" evidence=IE	CRF4 (STO05G129940)	17.2487	2.29979e-09	4.44868e-08	7.51239	2.36677e-05	8.37309e-05	3.26068	0.0134232	0.0290348	2.27138	0.0867264	0.223633	1.5387	25.2593	11.0186	5.5679	3.75847	1.1535	0.402864	3.05974	17.5809	12.0754	46.1216	9.83284	8.21044	15.0126	5.4326	5.2485	6.0226	4.69272	2.35442	4.22827
	ethylene-responsive transcription factor ERF020-like	- symbol:AtERF019 "AT1G22810" species:3702 "Arabidopsis thaliana" [GO:0003677 "DNA binding" evidence=IEA;ISS] [GO:0003700 "DNA binding transcription factor activity" evidence=ISS] [GO:0005634 "nucleus" evidence=ISM;ISS;IDA] [GO:0006351 "transcription, DNA	ERF020 (STO04G113600)	15.8748	1.91434e-28	3.14527e-26	10.4973	7.11989e-21	1.22066e-19	3.02143	1.9465e-05	7.36704e-05	1.17222	0.565815	0.747846	1.09018	17.4309	11.1455	3.70665	1.37855	0.713489	1.53441	1.02264	18.1393	16.1501	18.0032	8.93902	8.47511	16.0225	2.71085	4.11967	4.28943	1.72281	1.18254	1.23029
	ethylene-responsive transcription factor ERF109-like	- symbol:RRTF1 "AT4G34410" species:3702 "Arabidopsis thaliana" [GO:0003677 "DNA binding" evidence=IEA;ISS] [GO:0003700 "DNA binding transcription factor activity" evidence=ISS] [GO:0005634 "nucleus" evidence=ISM;IEA;ISS] [GO:0006351 "transcription, DNA-te	ERF109 (STO02G031390)	13.8128	8.99355e-18	5.48969e-16	8.62947	2.27264e-12	1.88504e-11	6.39492	1.77269e-09	1.10883e-08	-1.9517	0.0696998	0.192357	0.858039	11.8526	7.24562	6.1636	0.454741	0.631456	0.52846	1.4142	9.73963	13.1204	12.6977	7.47747	9.0788	5.18058	5.2737	8.4233	4.7938	0.110356	0.398363	0.855503
	ethylene-responsive transcription factor TINY-like	- symbol:TINY2 "AT5G11590" species:3702 "Arabidopsis thaliana" [GO:0003677 "DNA binding" evidence=ISS] [GO:0003700 "DNA binding transcription factor activity" evidence=ISS] [GO:0005634 "nucleus" evidence=ISM;IEA;ISS] [GO:0006351 "transcription, DNA-templa	TINY (STO08G252320)	4.64485	0.00175621	0.00947342	2.0822	0.138534	0.211306	3.03686	0.0239878	0.0484673	2.12848	0.126689	0.28903	1.03745	4.65499	2.05741	3.54029	2.35974	0.741648	0.374705	1.99601	2.68679	3.84878	7.42941	1.89865	1.34783	2.92574	3.30291	1.18201	6.13595	2.68281	0.668155	3.72825
	ethylene-responsive transcription factor 5-like	- symbol:ERF6 "AT4G17490" species:3702 "Arabidopsis thaliana" [GO:0003677 "DNA binding" evidence=IEA;ISS] [GO:0003700 "DNA binding transcription factor activity" evidence=ISS;IDA;TAS] [GO:0005634 "nucleus" evidence=ISM;IEA;ISS] [GO:0006351 "transcription,	ERF5 (STO06G196230)	4.01798	3.7051e-06	3.99835e-05	2.10442	0.0133363	0.027507	-1.22351	0.502763	0.60727	-1.88284	0.0357496	0.11872	36.1287	140.835	72.0585	32.4872	20.7627	17.4865	21.2607	69.6389	134.136	120.321	168.046	61.9492	80.4681	73.7583	26.1083	37.5833	33.7701	29.0217	20.4907	12.7756
	ethylene-responsive transcription factor 8-like	- symbol:ERF3 "AT1G50640" species:3702 "Arabidopsis thaliana" [GO:0005634 "nucleus" evidence=ISM;IEA;IC] [GO:0006351 "transcription, DNA-templated" evidence=IEA] [GO:0006355 "regulation of transcription, DNA-templated" evidence=IEA;IDA] [GO:0006952 "defen	ERF8 (STO08G238510)	3.76543	4.6082e-08	7.1427e-07	1.31566	0.260122	0.356899	-2.11983	0.00229225	0.00595128	-1.6045	0.0539874	0.160143	20.6629	73.8662	25.3525	10.6089	13.7136	18.2677	15.0725	28.6484	59.0117	54.801	107.786	19.5298	19.6995	36.8283	10.2216	10.8069	10.7983	15.4309	14.5053	11.2046
	Ethylene-responsive transcription factor 4	- symbol:ERF4 "ethylene responsive element binding factor 4" species:3702 "Arabidopsis thaliana" [GO:0005634 "nucleus" evidence=ISM;IC;TAS] [GO:0006351 "transcription, DNA-templated" evidence=IEA] [GO:0009873 "ethylene-activated signaling pathway" evidenc	ERF4 (STO13G425300)	2.96442	5.02595e-05	0.000422386	1.40933	0.200713	0.287989	-1.24239	0.418616	0.52704	-1.31569	0.306642	0.520826	71.5573	202.578	95.623	63.26	58.4871	37.0041	55.0891	122.579	136.369	164.774	306.591	95.3223	97.8891	93.6575	63.8235	68.8528	57.1039	63.2693	63.1835	49.0084
	ethylene-responsive transcription factor CRF3-like	- symbol:CRF3 "AT5G53290" species:3702 "Arabidopsis thaliana" [GO:0003677 "DNA binding" evidence=IEA;ISS] [GO:0003700 "DNA binding transcription factor activity" evidence=ISS] [GO:0005634 "nucleus" evidence=ISM;IEA;ISS] [GO:0005737 "cytoplasm" evidence=IE	CRF3 (STO09G306980)	2.7599	0.00536656	0.0244957	-1.07182	0.851256	0.894206	-1.54134	0.245795	0.345704	-1.22236	0.588005	0.764364	1.98516	5.17584	1.73389	1.41005	1.71761	1.67153	0.934287	3.34967	2.81519	3.68005	9.03229	1.7128	1.75619	1.73267	1.4133	0.74202	2.07483	2.21312	1.16085	1.77887
	Ethylene-responsive transcription factor ERF114	- symbol:ERF110 "AT5G50080" species:3702 "Arabidopsis thaliana" [GO:0003677 "DNA binding" evidence=IEA;ISS] [GO:0003700 "DNA binding transcription factor activity" evidence=IEA;ISS] [GO:0005634 "nucleus" evidence=ISM;IEA;ISS] [GO:0006351 "transcription, D	ERF114 (STO04G090570)	23.8502	4.25097e-30	8.21687e-28	160.428	3.9887e-76	9.47485e-74	58.1379	4.09797e-49	2.36244e-47	7.10935	6.07411e-12	2.89269e-10	0.279669	6.91427	45.287	19.083	2.26127	0.129868	0.34539	0.363748	5.83752	7.93793	6.96737	43.7826	32.7126	59.3657	18.4893	18.2628	20.4969	2.12057	2.96632	1.69693
	ethylene-responsive transcription factor ABR1-like isoform X1	- symbol:ERF110 "AT5G50080" species:3702 "Arabidopsis thaliana" [GO:0003677 "DNA binding" evidence=IEA;ISS] [GO:0003700 "DNA binding transcription factor activity" evidence=IEA;ISS] [GO:0005634 "nucleus" evidence=ISM;IEA;ISS] [GO:0006351 "transcription, D	ABR1A (STO10G335680)	6.42324	6.76432e-26	9.07248e-24	102.92	1.26017e-155	4.96908e-152	64.9456	1.61501e-126	6.92209e-124	15.7215	8.96476e-56	2.94582e-52	1.75159	10.7699	167.895	123.125	29.2484	1.78872	1.80843	1.65764	10.6154	9.60631	12.0879	141.716	148.981	212.989	98.4175	145.368	125.588	25.6167	36.1275	26.0009
	ethylene-responsive transcription factor ERF096-like	- symbol:ESE1 "AT3G23220" species:3702 "Arabidopsis thaliana" [GO:0003677 "DNA binding" evidence=IEA;ISS] [GO:0003700 "DNA binding transcription factor activity" evidence=ISS;TAS] [GO:0005634 "nucleus" evidence=ISM;ISS;TAS] [GO:0006351 "transcription, DNA	ERF096A (STO03G059670)	2.59046	0.000147163	0.0011087	63.3421	1.65859e-64	2.81903e-62	23.9193	2.08694e-38	7.8824e-37	1.35789	0.229751	0.432065	3.41838	8.54874	204.711	89.3725	4.93658	2.50052	3.0304	4.72422	6.67324	8.09046	10.8825	178.36	220.208	215.565	73.1132	127.372	67.632	6.74624	5.19236	2.87113
	ethylene-responsive transcription factor ABR1-like	- symbol:ABR1 "AT5G64750" species:3702 "Arabidopsis thaliana" [GO:0003677 "DNA binding" evidence=IEA;ISS] [GO:0003700 "DNA binding transcription factor activity" evidence=ISS] [GO:0005634 "nucleus" evidence=ISM;IEA;ISS] [GO:0006351 "transcription, DNA-tem	ABR1B (STO03G085370)	1.65106	0.0170505	0.0632964	15.8425	1.57749e-44	1.11078e-42	9.68298	2.05481e-30	5.40169e-29	2.35466	2.86193e-05	0.000345323	1.37011	2.20417	20.622	14.6193	3.48187	1.23805	1.52364	1.34864	1.98716	2.05154	2.57382	19.0241	16.1049	26.737	11.7657	16.9267	15.1654	2.98413	4.50972	2.95177
	ethylene-responsive transcription factor 1B	- symbol:ERF1 "ethylene response factor 1" species:3702 "Arabidopsis thaliana" [GO:0005634 "nucleus" evidence=ISM;TAS] [GO:0006351 "transcription, DNA-templated" evidence=IEA] [GO:0006355 "regulation of transcription, DNA-templated" evidence=IEA;TAS] [GO:	ERF1B (STO03G059640)	5.27006	6.607e-18	4.12227e-16	10.6729	7.84965e-35	3.12024e-33	2.81108	8.87911e-08	4.58874e-07	-1.14667	0.485463	0.687121	12.1213	61.4201	120.969	36.7395	11.1961	11.2676	10.5404	14.556	57.6878	61.8254	64.7472	106.217	148.156	108.536	22.4314	51.5249	36.2622	12.3248	11.3369	9.92667
	Ethylene-responsive transcription factor RAP2-3	- symbol:EBP "AT3G16770" species:3702 "Arabidopsis thaliana" [GO:0003677 "DNA binding" evidence=ISS;IDA;TAS] [GO:0003700 "DNA binding transcription factor activity" evidence=ISS;IDA;IMP;TAS] [GO:0005634 "nucleus" evidence=ISM;IDA;TAS] [GO:0006351 "transcr	RAP2-3 (STO08G236350)	1.66095	0.0127042	0.0497468	6.89635	1.91767e-21	3.43092e-20	3.91548	1.83576e-11	1.40015e-10	1.82881	0.00300684	0.0172535	31.6262	50.398	203.134	134.66	61.593	21.9668	34.794	38.1179	37.547	53.9562	59.6907	148.217	196.408	264.777	103.768	146.006	154.207	55.8306	72.8092	56.1393
	ethylene-responsive transcription factor ERF096-like	- symbol:ESE1 "AT3G23220" species:3702 "Arabidopsis thaliana" [GO:0003677 "DNA binding" evidence=IEA;ISS] [GO:0003700 "DNA binding transcription factor activity" evidence=ISS;TAS] [GO:0005634 "nucleus" evidence=ISM;ISS;TAS] [GO:0006351 "transcription, DNA	ERF096 (STO08G238700)	-1.96227	0.00569105	0.0257232	6.08787	4.83007e-16	5.58205e-15	2.17237	0.000581149	0.00169848	1.22881	0.368794	0.584826	4.70933	2.27887	26.9508	11.0883	6.15499	3.64333	4.34086	6.14382	1.8159	1.95442	3.0663	23.612	33.0977	24.1426	8.23381	14.4226	10.6085	4.9016	8.283	5.28038
	ethylene-responsive transcription factor 2-like	- symbol:ERF-1 "AT4G17500" species:3702 "Arabidopsis thaliana" [GO:0003677 "DNA binding" evidence=IEA;TAS] [GO:0005634 "nucleus" evidence=ISM;IEA] [GO:0006351 "transcription, DNA-templated" evidence=IEA] [GO:0006355 "regulation of transcription, DNA-templ	ERF2 (STO11G368050)	3.12025	6.93151e-10	1.4554e-08	5.65555	5.45534e-21	9.38546e-20	3.45172	1.84395e-11	1.40585e-10	1.57867	0.0134536	0.0567139	42.4053	126.996	223.702	159.088	71.1466	35.0242	35.6004	56.5912	130.277	104.128	146.582	166.821	236.66	267.627	134.092	189.138	154.034	66.2721	73.6716	73.4962
	ethylene-responsive transcription factor 1B-like	- symbol:ERF1 "ethylene response factor 1" species:3702 "Arabidopsis thaliana" [GO:0005634 "nucleus" evidence=ISM;TAS] [GO:0006351 "transcription, DNA-templated" evidence=IEA] [GO:0006355 "regulation of transcription, DNA-templated" evidence=IEA;TAS] [GO:	ERF1B (STO08G238720)	-5.3368	9.2952e-07	1.11995e-05	5.25169	1.92811e-07	9.25153e-07	2.25592	0.0108864	0.0241408	3.58021	6.34746e-05	0.000685734	7.0439	1.23213	34.5014	16.9513	26.7748	6.60604	10.6884	3.83721	0.675434	1.51789	1.50308	35.5431	46.8924	21.0687	12.4725	27.0278	11.3535	21.9038	41.9795	16.4412
	ethylene-responsive transcription factor 1B	- symbol:ERF1 "ethylene response factor 1" species:3702 "Arabidopsis thaliana" [GO:0005634 "nucleus" evidence=ISM;TAS] [GO:0006351 "transcription, DNA-templated" evidence=IEA] [GO:0006355 "regulation of transcription, DNA-templated" evidence=IEA;TAS] [GO:	ERF1B3 (STO12G392060)	1.84201	0.00498048	0.0230289	4.93463	1.6078e-13	1.48474e-12	1.92716	0.0025211	0.00648989	-1.27362	0.27001	0.47964	12.976	23.0836	59.9252	27.2147	10.8824	9.06484	11.8359	18.0273	23.5576	21.1081	24.5851	45.9653	61.7791	72.0313	18.4661	32.5949	30.583	8.52431	14.4715	9.65141
	ethylene-responsive transcription factor CRF5-like	- symbol:CRF5 "AT2G46310" species:3702 "Arabidopsis thaliana" [GO:0003677 "DNA binding" evidence=IEA;ISS] [GO:0003700 "DNA binding transcription factor activity" evidence=ISS] [GO:0005634 "nucleus" evidence=ISM;IEA;ISS] [GO:0005737 "cytoplasm" evidence=IE	CRF5 (STO06G173080)	1.2989	0.407086	0.627039	4.02591	5.18605e-06	2.04047e-05	1.82761	0.051711	0.0937933	1.32209	0.372856	0.588758	1.30229	1.59075	4.82492	2.53786	1.79694	1.69803	1.16203	1.04682	1.06443	1.59975	2.10806	2.96029	4.4104	7.10407	1.25212	3.64785	2.7136	2.02537	1.89718	1.46827
	ethylene-responsive transcription factor 1B-like	- symbol:ERF1 "ethylene response factor 1" species:3702 "Arabidopsis thaliana" [GO:0005634 "nucleus" evidence=ISM;TAS] [GO:0006351 "transcription, DNA-templated" evidence=IEA] [GO:0006355 "regulation of transcription, DNA-templated" evidence=IEA;TAS] [GO:	ERF1B4 (STO08G238730)	1.01987	0.962668	0.983647	3.94411	0.000616231	0.00168207	1.80188	0.148081	0.228287	1.2919	0.534463	0.725158	0.76552	0.73801	2.79105	1.48815	1.03592	1.06061	0.239556	0.996397	0.102446	1.03258	1.079	2.14432	3.6736	2.55524	1.83097	1.50457	1.12891	1.2316	1.10316	0.77298
	ethylene-responsive transcription factor ERF113-like	- symbol:AT5G61890 "AT5G61890" species:3702 "Arabidopsis thaliana" [GO:0003677 "DNA binding" evidence=ISS] [GO:0003700 "DNA binding transcription factor activity" evidence=ISS] [GO:0005634 "nucleus" evidence=ISM;IEA;ISS] [GO:0006351 "transcription, DNA-te	ERF113 (STO08G247980)	2.54369	5.17695e-14	1.96286e-12	2.96072	1.89718e-18	2.69487e-17	2.45904	3.8701e-13	3.38672e-12	1.92264	1.39125e-07	3.09243e-06	36.0281	87.6728	99.3931	95.2564	72.9327	39.2223	42.6761	26.186	83.9388	94.2367	84.8429	107.73	94.9012	95.5484	87.7874	112.297	85.6847	84.2535	72.1259	62.4188
	ethylene-responsive transcription factor ERF011-like	- symbol:RAP2.1 "AT1G46768" species:3702 "Arabidopsis thaliana" [GO:0003677 "DNA binding" evidence=IEA;ISS] [GO:0003700 "DNA binding transcription factor activity" evidence=IEA;ISS] [GO:0005634 "nucleus" evidence=ISM;IEA;ISS] [GO:0006351 "transcription, D	ERF011 (STO09G314490)	1.57757	0.0429562	0.131408	2.6921	7.89801e-06	3.02305e-05	1.24425	0.332978	0.441344	1.46018	0.0920206	0.232362	7.92735	11.9343	19.692	10.5912	12.0792	9.32935	8.74288	5.70981	10.8076	14.1947	10.8006	17.2926	11.9048	29.8787	9.59269	10.9386	11.2421	14.9082	10.4914	10.8379
	ethylene-responsive transcription factor RAP2-1-like	- symbol:DEAR2 "AT5G67190" species:3702 "Arabidopsis thaliana" [GO:0003677 "DNA binding" evidence=IEA;ISS] [GO:0003700 "DNA binding transcription factor activity" evidence=ISS] [GO:0005634 "nucleus" evidence=ISM;IEA;ISS] [GO:0006351 "transcription, DNA-te	RAP2-1 (STO05G129370)	1.12615	0.661317	0.823295	2.43025	0.00103129	0.00270168	1.01986	0.94218	0.96194	1.23586	0.434484	0.645788	58.02	61.8394	129.32	63.8918	75.5669	53.1807	72.736	48.1435	47.6802	57.1586	80.6792	70.1096	80.109	237.74	55.9427	68.1592	67.5736	68.5398	80.8289	77.332
	Ethylene-responsive transcription factor ERF034	- symbol:TINY2 "AT5G11590" species:3702 "Arabidopsis thaliana" [GO:0003677 "DNA binding" evidence=ISS] [GO:0003700 "DNA binding transcription factor activity" evidence=ISS] [GO:0005634 "nucleus" evidence=ISM;IEA;ISS] [GO:0006351 "transcription, DNA-templa	ERF034 (STO01G018430)	1.52027	0.0388379	0.121718	1.20534	0.361625	0.464656	2.37106	1.05665e-05	4.15576e-05	1.96655	0.000629965	0.00481038	1.77121	2.53403	1.95124	4.45598	3.60552	2.71256	1.60564	0.995415	2.6335	3.04799	1.92059	2.22549	2.13689	1.49133	4.2137	4.80277	4.35147	3.47332	3.58808	3.75516
	ethylene-responsive transcription factor RAP2-4	- symbol:RAP2.4 "related to AP2 4" species:3702 "Arabidopsis thaliana" [GO:0005634 "nucleus" evidence=ISM;IC;IBA;IDA] [GO:0006351 "transcription, DNA-templated" evidence=IEA] [GO:0006355 "regulation of transcription, DNA-templated" evidence=IEA;ISS] [GO:0	RAP2-4 (STO09G309240)	1.79135	0.0117369	0.0466449	1.83671	0.00848906	0.018358	2.10826	0.00121709	0.00334099	1.37942	0.164962	0.345632	6.66856	11.5849	11.5941	15.4762	9.90717	4.1933	4.527	11.2854	9.26807	12.1437	13.3428	11.0793	10.3587	13.3441	14.8022	15.0189	16.6076	10.7662	11.2412	7.71413
	ethylene-responsive transcription factor ERF113-like	- symbol:AT5G61890 "AT5G61890" species:3702 "Arabidopsis thaliana" [GO:0003677 "DNA binding" evidence=ISS] [GO:0003700 "DNA binding transcription factor activity" evidence=ISS] [GO:0005634 "nucleus" evidence=ISM;IEA;ISS] [GO:0006351 "transcription, DNA-te	ERF113 (STO13G409780)	-1.39157	0.141942	0.315969	1.66587	0.0156437	0.0316891	2.14551	0.000253739	0.000788575	5.32715	2.9938e-16	2.78424e-14	1.89783	1.31615	2.989	4.41852	10.7044	2.32416	1.58957	1.77974	1.72918	1.00848	1.21079	4.08702	1.63417	3.2458	3.91789	3.97742	5.36024	9.89403	11.2125	11.0067
	ethylene-responsive transcription factor ERF003-like	- symbol:ESE3 "AT5G25190" species:3702 "Arabidopsis thaliana" [GO:0003677 "DNA binding" evidence=IEA;ISS] [GO:0003700 "DNA binding transcription factor activity" evidence=ISS;TAS] [GO:0005634 "nucleus" evidence=ISM;IEA;ISS] [GO:0006351 "transcription, DNA	ERF003 (STO09G284420)	1.12367	0.527264	0.726401	-1.31519	0.140835	0.214235	-2.06719	0.000123193	0.000405502	4.15736	3.01197e-15	2.54867e-13	10.9954	11.7645	7.79651	5.65547	48.1503	15.0849	9.09724	8.80405	13.6293	9.85979	11.8044	10.508	6.09608	6.78542	4.35792	6.71802	5.89048	50.4087	57.238	36.8041
	Ethylene-responsive transcription factor ERF106	- symbol:PIN2a "Auxin efflux carrier component" species:3847 "Glycine max" [GO:0005783 "endoplasmic reticulum" evidence=IBA] [GO:0005886 "plasma membrane" evidence=IBA] [GO:0009926 "auxin polar transport" evidence=IBA] [GO:0010252 "auxin homeostasis" evid	ERF106 (STO08G254920)	-1.46202	0.083272	0.215345	1.10197	0.645248	0.730503	1.21814	0.345763	0.454441	3.38341	2.04438e-09	6.57537e-08	2.45255	1.6407	2.55623	3.26803	8.92997	1.78646	3.24972	2.32147	2.54892	1.66653	0.706662	2.76981	2.7596	2.13926	3.53457	2.97469	3.29481	8.94878	10.1952	7.64596
	ethylene-responsive transcription factor ERF003-like	- symbol:ESE3 "AT5G25190" species:3702 "Arabidopsis thaliana" [GO:0003677 "DNA binding" evidence=IEA;ISS] [GO:0003700 "DNA binding transcription factor activity" evidence=ISS;TAS] [GO:0005634 "nucleus" evidence=ISM;IEA;ISS] [GO:0006351 "transcription, DNA	ERF003 (STO01G001110)	-1.5821	0.12837	0.293886	-1.11156	0.72478	0.795866	-1.63797	0.101416	0.166253	2.28222	0.0057952	0.0291921	18.2375	10.9566	15.3313	11.8964	43.9085	29.0224	15.6644	10.0256	11.1233	12.0256	9.7208	21.925	15.4274	8.64146	14.1148	13.4255	8.149	55.2227	59.2839	17.2189
WRKYs	probable WRKY transcription factor 40	- symbol:WRKY40 "AT1G80840" species:3702 "Arabidopsis thaliana" [GO:0003700 "DNA binding transcription factor activity" evidence=ISS;IDA] [GO:0005634 "nucleus" evidence=ISM;IDA] [GO:0006351 "transcription, DNA-templated" evidence=IEA] [GO:0006355 "regulat	WRKY40 (STO09G284730)	32.0202	1.54578e-41	6.77256e-39	11.8702	5.83597e-22	1.08549e-20	1.86887	0.015216	0.0324427	2.32661	0.00103912	0.00727014	12.7214	397.179	142.588	25.9849	31.8157	5.6051	12.5857	19.9733	375.675	418.363	397.499	115.712	199.333	112.719	19.7782	34.2782	23.8983	35.7951	33.0303	26.6217
	probable WRKY transcription factor 33 isoform X2	- symbol:WRKY33 "AT2G38470" species:3702 "Arabidopsis thaliana" [GO:0003700 "DNA binding transcription factor activity" evidence=ISS;IDA] [GO:0005634 "nucleus" evidence=ISM;IDA] [GO:0006351 "transcription, DNA-templated" evidence=IEA] [GO:0006355 "regulat	WRKY33 (STO06G166370)	5.80874	3.59245e-13	1.21282e-11	5.15963	1.1983e-11	9.18215e-11	1.62336	0.0453599	0.0839647	-1.26598	0.33025	0.547115	69.5799	395.259	339.665	123.755	59.1692	34.8343	56.2121	117.693	373.213	449.765	362.798	310.156	418.198	290.641	106.097	148.553	116.615	66.8321	66.3618	44.3137
	probable WRKY transcription factor 53	- symbol:WRKY30 "AT5G24110" species:3702 "Arabidopsis thaliana" [GO:0003700 "DNA binding transcription factor activity" evidence=ISS] [GO:0005634 "nucleus" evidence=ISM;IDA] [GO:0006351 "transcription, DNA-templated" evidence=IEA] [GO:0006355 "regulation	WRKY53 (STO09G306920)	5.38231	3.73718e-13	1.25738e-11	3.85449	5.82897e-09	3.38671e-08	-1.23157	0.371748	0.48093	-2.71003	2.2958e-05	0.000285938	20.6976	108.892	75.3033	18.3782	8.1621	12.3146	22.3044	27.4738	101.22	137.603	87.8522	76.097	89.3056	60.5072	20.0578	18.6637	16.4132	12.4444	7.81545	4.2264
	probable WRKY transcription factor 41	- symbol:WRKY20 "WRKY20" species:3847 "Glycine max" [GO:0009737 "response to abscisic acid" evidence=IMP] InterPro:IPR003657 InterPro:IPR036576 Pfam:PF03106 PROSITE:PS50811 SMART:SM00774 GO:GO:0005634 GO:GO:0009737 GO:GO:0003700 GO:GO:0043565 GO:GO:000635	WRKY41 (STO06G193230)	4.96345	1.38902e-10	3.18072e-09	2.74048	5.39696e-05	0.000179317	-1.42588	0.155515	0.237844	-2.50241	0.000242371	0.00215543	195.964	947.042	511.276	151.176	84.2987	101.793	145.95	340.15	911.12	955.188	974.818	563.591	571.226	399.012	155.211	155.945	142.373	118.416	74.7967	59.6832
	probable WRKY transcription factor 17	- symbol:WRKY11 "AT4G31550" species:3702 "Arabidopsis thaliana" [GO:0003700 "DNA binding transcription factor activity" evidence=IEA;ISS] [GO:0005634 "nucleus" evidence=ISM;IEA;IC] [GO:0006351 "transcription, DNA-templated" evidence=IEA] [GO:0006355 "regu	WRKY17 (STO03G064580)	4.33934	8.92971e-22	8.15084e-20	3.86288	1.05934e-18	1.53461e-17	2.02028	4.56104e-06	1.89796e-05	1.21232	0.211055	0.408422	26.9148	112.822	97.8796	59.2258	34.7675	21.027	25.7616	33.9558	112.043	112.61	113.812	99.116	117.123	77.4002	61.9575	65.6421	50.0778	41.758	34.4511	28.0934
	probable WRKY transcription factor 40	- symbol:WRKY40 "AT1G80840" species:3702 "Arabidopsis thaliana" [GO:0003700 "DNA binding transcription factor activity" evidence=ISS;IDA] [GO:0005634 "nucleus" evidence=ISM;IDA] [GO:0006351 "transcription, DNA-templated" evidence=IEA] [GO:0006355 "regulat	WRKY40 (STO01G001020)	4.25949	1.20023e-22	1.21352e-20	4.01994	5.32726e-21	9.17312e-20	1.85677	2.90259e-05	0.000106628	1.9333	8.43237e-06	0.000118922	189.564	777.293	713.903	381.372	390.336	147.942	199.35	221.4	754.238	782.252	795.389	686.798	799.342	655.569	305.3	454.843	383.974	414.659	457.639	298.71
	probable WRKY transcription factor 31	- symbol:WRKY6 "AT1G62300" species:3702 "Arabidopsis thaliana" [GO:0003700 "DNA binding transcription factor activity" evidence=ISS;IMP] [GO:0005634 "nucleus" evidence=ISM;IEA] [GO:0006351 "transcription, DNA-templated" evidence=IEA] [GO:0006355 "regulati	WRKY31 (STO02G029030)	4.18093	1.5983e-16	8.38089e-15	4.04297	7.88816e-16	8.94839e-15	2.5918	4.01887e-08	2.16966e-07	1.84939	0.000395869	0.00326567	40.5837	163.714	154.316	114.309	80.1396	32.2066	37.0873	52.4572	159.369	165.073	166.701	154.409	193.281	115.258	109.21	134.994	98.7221	90.9765	92.1441	57.2982
	probable WRKY transcription factor 53	- symbol:WRKY53 "AT4G23810" species:3702 "Arabidopsis thaliana" [GO:0003700 "DNA binding transcription factor activity" evidence=ISS;IBA;IMP] [GO:0005634 "nucleus" evidence=ISM;IDA] [GO:0006351 "transcription, DNA-templated" evidence=IEA] [GO:0043565 "seq	WRKY53 (STO06G173250)	3.91219	3.45002e-07	4.50169e-06	1.72478	0.0418174	0.0752462	-1.18529	0.52615	0.629083	-3.51895	3.07273e-06	4.91478e-05	31.2888	119.349	51.1467	29.0763	9.55518	12.1961	25.3282	56.3422	107.109	124.294	126.644	47.573	43.5805	62.2867	27.7954	30.9921	28.4414	11.3201	8.88548	8.45991
	WRKY transcription factor 22	- symbol:WRKY22 "AT4G01250" species:3702 "Arabidopsis thaliana" [GO:0003700 "DNA binding transcription factor activity" evidence=ISS;IBA] [GO:0005634 "nucleus" evidence=ISM;IEA] [GO:0006351 "transcription, DNA-templated" evidence=IEA] [GO:0006355 "regulat	WRKY22 (STO06G172650)	2.86801	8.50294e-07	1.03356e-05	2.09861	0.000564046	0.00155122	1.40245	0.11926	0.190824	1.09322	0.684504	0.832059	2.63017	7.14715	5.14234	3.98412	3.02684	3.14925	2.40385	2.33742	5.60116	5.98162	9.85868	5.00653	4.1527	6.26779	2.97881	3.67774	5.2958	2.63139	3.30951	3.13962
	probable WRKY transcription factor 51	- symbol:WRKY51 "AT5G64810" species:3702 "Arabidopsis thaliana" [GO:0003700 "DNA binding transcription factor activity" evidence=ISS] [GO:0005634 "nucleus" evidence=ISM;IEA] [GO:0006351 "transcription, DNA-templated" evidence=IEA] [GO:0006355 "regulation	WRKY51 (STO03G085200)	2.36017	0.000642381	0.00402069	1.60776	0.059162	0.10181	-1.03954	0.877563	0.91786	-2.32765	0.000801977	0.00588454	183.468	422.418	274.922	190.622	83.9295	111.861	278.839	159.703	439.312	563.323	264.621	249.366	326.741	248.658	173.775	226.763	171.329	112.925	97.2614	41.6018
	WRKY transcription factor WRKY24-like	- symbol:WRKY33 "AT2G38470" species:3702 "Arabidopsis thaliana" [GO:0003700 "DNA binding transcription factor activity" evidence=ISS;IDA] [GO:0005634 "nucleus" evidence=ISM;IDA] [GO:0006351 "transcription, DNA-templated" evidence=IEA] [GO:0006355 "regulat	WRKY24 (STO09G301490)	2.30697	1.28887e-07	1.8203e-06	1.68892	0.000953643	0.00250995	1.61583	0.00248184	0.00640052	-2.20925	1.18016e-06	2.11912e-05	11.5541	25.9223	18.2886	20.2702	5.53599	10.1395	13.152	11.3707	25.9977	33.3964	18.3729	19.1271	20.1552	15.5835	21.4564	19.8473	19.507	6.80411	6.38845	3.41542
	probable WRKY transcription factor 53	- symbol:WRKY20 "WRKY20" species:3847 "Glycine max" [GO:0009737 "response to abscisic acid" evidence=IMP] InterPro:IPR003657 InterPro:IPR036576 Pfam:PF03106 PROSITE:PS50811 SMART:SM00774 GO:GO:0005634 GO:GO:0009737 GO:GO:0003700 GO:GO:0043565 GO:GO:000635	WRKY53 (STO01G013550)	2.24397	0.000273709	0.00191772	-1.22501	0.361415	0.464484	-1.81578	0.00735027	0.0170151	-1.69552	0.0176486	0.0699981	85.1839	186.72	65.8628	51.6136	53.8208	38.7228	78.0686	138.76	192.053	197.466	170.639	67.3134	58.1473	72.1278	52.4572	46.4579	55.9258	57.7553	52.168	51.5392
	probable WRKY transcription factor 50	- symbol:WRKY50 "AT5G26170" species:3702 "Arabidopsis thaliana" [GO:0003700 "DNA binding transcription factor activity" evidence=ISS] [GO:0005634 "nucleus" evidence=ISM;IEA] [GO:0006351 "transcription, DNA-templated" evidence=IEA] [GO:0006355 "regulation	WRKY50 (STO05G127680)	2.14131	0.00325902	0.0160758	1.54825	0.0913339	0.148115	-1.37141	0.223465	0.319518	-5.77988	2.56821e-11	1.10556e-09	42.1855	88.9053	61.191	33.4474	7.75936	23.3993	56.048	47.1093	85.083	131.968	49.6645	53.5685	81.9772	48.0274	35.3151	38.532	26.4951	10.6647	7.75023	4.86311
	WRKY transcription factor WRKY24-like	- symbol:WRKY26 "AT5G07100" species:3702 "Arabidopsis thaliana" [GO:0003700 "DNA binding transcription factor activity" evidence=IEA;ISS] [GO:0005634 "nucleus" evidence=ISM;IEA] [GO:0006351 "transcription, DNA-templated" evidence=IEA] [GO:0006355 "regulat	WRKY24 (STO09G301510)	2.12955	4.06819e-05	0.00034934	1.04477	0.818889	0.870034	-1.22902	0.288771	0.393571	-1.19685	0.354864	0.57158	1.25722	2.61829	1.25415	1.12854	1.12769	0.920256	1.24732	1.60407	2.13123	2.71314	3.0105	1.46432	1.31798	0.980154	1.14609	1.11442	1.1251	1.23059	0.982319	1.17016
	probable WRKY transcription factor 31	- symbol:WRKY6 "AT1G62300" species:3702 "Arabidopsis thaliana" [GO:0003700 "DNA binding transcription factor activity" evidence=ISS;IMP] [GO:0005634 "nucleus" evidence=ISM;IEA] [GO:0006351 "transcription, DNA-templated" evidence=IEA] [GO:0006355 "regulati	WRKY31 (STO12G379450)	2.02475	0.00136683	0.00767542	-1.66753	0.0234179	0.0452123	-2.51343	5.62978e-05	0.000197785	-1.45977	0.0917778	0.232105	3.86345	7.46227	2.17748	1.66528	2.78838	4.36272	3.6224	3.60521	6.6875	7.48823	8.21106	2.88338	2.34013	1.30893	2.34216	1.05323	1.60045	3.57836	3.1894	1.59738
	probable WRKY transcription factor 40	- symbol:WRKY60 "AT2G25000" species:3702 "Arabidopsis thaliana" [GO:0003700 "DNA binding transcription factor activity" evidence=IEA;ISS] [GO:0005634 "nucleus" evidence=ISM;IEA;IDA] [GO:0006351 "transcription, DNA-templated" evidence=IEA] [GO:0006355 "reg	WRKY40 (STO05G126830)	2.0052	0.00905649	0.037822	1.03026	0.910988	0.937864	1.15126	0.59729	0.693165	-3.82851	4.97073e-07	9.85944e-06	217.772	425.19	208.285	270.295	60.07	144.326	346.504	162.487	476.293	544.588	254.69	179.411	261.185	184.259	279.816	319.544	211.524	97.906	41.6881	40.616
	probable WRKY transcription factor 29	- symbol:WRKY29 "AT4G23550" species:3702 "Arabidopsis thaliana" [GO:0003700 "DNA binding transcription factor activity" evidence=ISS] [GO:0005634 "nucleus" evidence=ISM;IEA] [GO:0006351 "transcription, DNA-templated" evidence=IEA] [GO:0006355 "regulation	WRKY29 (STO06G193860)	9.22322	9.14815e-15	3.74979e-13	35.9222	1.09719e-37	5.34127e-36	34.3073	8.89385e-37	3.15768e-35	10.092	4.53889e-16	4.12391e-14	0.309049	2.83273	10.8318	11.9638	3.42649	0.195705	0.234664	0.496779	2.13577	2.91038	3.45205	11.4079	9.94655	11.1409	12.7668	14.362	8.76258	3.94469	3.37088	2.96391
	WRKY transcription factor 23-like	- symbol:WRKY23 "AT2G47260" species:3702 "Arabidopsis thaliana" [GO:0003700 "DNA binding transcription factor activity" evidence=ISS] [GO:0005634 "nucleus" evidence=ISM;IEA] [GO:0006351 "transcription, DNA-templated" evidence=IEA] [GO:0006355 "regulation	WRKY23 (STO13G440550)	1.68664	0.00431335	0.0203401	21.115	1.98835e-67	3.59654e-65	20.8961	5.30099e-67	5.52986e-65	7.36306	1.44049e-29	5.25939e-27	3.23672	5.28278	64.473	73.9997	25.591	2.57454	4.46397	2.67166	4.59195	5.51444	5.74196	55.529	65.982	71.9081	61.6317	93.132	67.2355	22.6044	29.967	24.2015
	probable WRKY transcription factor 40	- symbol:WRKY40 "AT1G80840" species:3702 "Arabidopsis thaliana" [GO:0003700 "DNA binding transcription factor activity" evidence=ISS;IDA] [GO:0005634 "nucleus" evidence=ISM;IDA] [GO:0006351 "transcription, DNA-templated" evidence=IEA] [GO:0006355 "regulat	WRKY40 (STO09G312720)	5.48455	6.90622e-16	3.31297e-14	20.8878	1.92067e-47	1.50269e-45	13.006	2.89236e-34	8.99459e-33	3.12181	7.19599e-08	1.681e-06	7.08785	37.4282	139.469	100.792	23.6903	4.7541	6.30969	10.1998	25.5351	39.7371	47.0123	119.976	161.994	136.436	89.9966	120.519	91.8605	20.8415	27.969	22.2604
	probable WRKY transcription factor 61	- symbol:WRKY72 "AT5G15130" species:3702 "Arabidopsis thaliana" [GO:0003700 "DNA binding transcription factor activity" evidence=IEA;ISS] [GO:0005634 "nucleus" evidence=ISM;IEA] [GO:0006351 "transcription, DNA-templated" evidence=IEA] [GO:0006355 "regulat	WRKY61 (STO03G069100)	2.67598	0.00705648	0.0308867	13.8352	4.05713e-13	3.64089e-12	8.08691	8.18155e-09	4.76536e-08	5.37845	3.61106e-06	5.68201e-05	1.1741	3.09354	15.2803	10.2766	6.73746	0.749724	2.24282	0.529764	4.18946	3.86817	1.22298	14.5955	23.2729	7.97243	9.37342	14.9699	6.48649	6.12975	8.64853	5.4341
	probable WRKY transcription factor 71	- symbol:WRKY28 "AT4G18170" species:3702 "Arabidopsis thaliana" [GO:0003700 "DNA binding transcription factor activity" evidence=ISS;IDA] [GO:0005634 "nucleus" evidence=ISM;IEA] [GO:0006351 "transcription, DNA-templated" evidence=IEA] [GO:0006355 "regulat	WRKY71 (STO02G027260)	5.62494	1.85786e-26	2.57955e-24	9.93664	9.37732e-46	6.87299e-44	4.87822	1.53816e-22	2.6166e-21	1.63988	0.00262247	0.0154296	6.83138	37.4292	64.1064	36.2725	11.9595	5.41841	7.35238	7.72336	43.7039	37.935	30.6488	67.3925	78.4903	46.4363	32.8004	43.6181	32.3991	11.1942	14.6432	10.0412
	WRKY transcription factor 55	- symbol:WRKY55 "AT2G40740" species:3702 "Arabidopsis thaliana" [GO:0003700 "DNA binding transcription factor activity" evidence=IEA;ISS] [GO:0005634 "nucleus" evidence=ISM;IEA] [GO:0006351 "transcription, DNA-templated" evidence=IEA] [GO:0006355 "regulat	WRKY55 (STO05G131900)	2.19161	0.000142409	0.00107658	7.33694	1.00169e-22	1.96706e-21	1.9034	0.00179348	0.00475081	-2.10589	0.0006538	0.00497103	3.88571	8.27048	26.8114	8.02201	1.93381	3.13624	4.03629	4.48462	7.40534	10.7742	6.63185	23.9986	36.7851	19.6505	6.95846	10.2993	6.8083	1.78828	1.65866	2.35447
	probable WRKY transcription factor 17	- symbol:WRKY11 "AT4G31550" species:3702 "Arabidopsis thaliana" [GO:0003700 "DNA binding transcription factor activity" evidence=IEA;ISS] [GO:0005634 "nucleus" evidence=ISM;IEA;IC] [GO:0006351 "transcription, DNA-templated" evidence=IEA] [GO:0006355 "regu	WRKY17 (STO09G311480)	2.86438	1.12004e-06	1.32709e-05	6.19864	3.04235e-17	3.93332e-16	2.88045	9.79242e-07	4.46192e-06	-1.40549	0.115915	0.271455	67.6504	188.619	393.772	213.017	51.5218	40.7989	54.9174	107.235	158.551	222.357	184.95	306.526	417.216	457.575	187.415	254.551	197.085	53.6007	53.0904	47.8744
	WRKY transcription factor 23-like	- symbol:WRKY23 "AT2G47260" species:3702 "Arabidopsis thaliana" [GO:0003700 "DNA binding transcription factor activity" evidence=ISS] [GO:0005634 "nucleus" evidence=ISM;IEA] [GO:0006351 "transcription, DNA-templated" evidence=IEA] [GO:0006355 "regulation	WRKY23 (STO08G235720)	1.92744	1.51705e-10	3.45383e-09	5.2977	2.53704e-60	3.52255e-58	3.20586	3.09494e-30	8.0395e-29	1.75707	3.71626e-08	9.1702e-07	36.6604	67.8955	180.411	126.869	68.0056	39.0042	41.1301	29.8469	66.4059	76.8169	60.4638	170.422	168.43	202.379	118.98	126.785	134.843	67.1239	78.333	58.5599
	probable WRKY transcription factor 75	- symbol:WRKY75 "AT5G13080" species:3702 "Arabidopsis thaliana" [GO:0003700 "DNA binding transcription factor activity" evidence=ISS] [GO:0005634 "nucleus" evidence=ISM;IDA] [GO:0006351 "transcription, DNA-templated" evidence=IEA] [GO:0006355 "regulation	WRKY75 (STO08G248590)	1.90437	0.000303812	0.00210765	5.15446	3.33735e-20	5.38014e-19	2.89005	2.58098e-09	1.58921e-08	1.8313	0.000690414	0.00520145	104.711	191.767	500.864	324.754	202.582	95.0298	137.398	81.7049	197.15	209.2	168.952	431.724	632.112	438.755	242.531	441.504	290.227	198.676	237.731	171.339
	probable WRKY transcription factor 48	- symbol:WRKY48 "AT5G49520" species:3702 "Arabidopsis thaliana" [GO:0003700 "DNA binding transcription factor activity" evidence=ISS] [GO:0005634 "nucleus" evidence=ISM;IDA] [GO:0006351 "transcription, DNA-templated" evidence=IEA] [GO:0043565 "sequence-sp	WRKY48 (STO03G061790)	3.39656	3.43487e-11	8.61602e-10	4.69759	2.4863e-17	3.23466e-16	2.87333	1.06045e-08	6.12056e-08	1.59701	0.0131355	0.0556468	2.70394	8.82893	11.8946	8.44319	4.59641	2.48892	2.9333	2.68958	7.59696	8.45796	10.4319	10.5586	9.40465	15.7206	7.2031	8.33339	9.79308	4.12828	5.00865	4.65229
	probable WRKY transcription factor 71	- symbol:WRKY28 "AT4G18170" species:3702 "Arabidopsis thaliana" [GO:0003700 "DNA binding transcription factor activity" evidence=ISS;IDA] [GO:0005634 "nucleus" evidence=ISM;IEA] [GO:0006351 "transcription, DNA-templated" evidence=IEA] [GO:0006355 "regulat	WRKY71 (STO13G423090)	3.48156	4.34656e-06	4.62476e-05	4.60604	1.5725e-08	8.63365e-08	4.04764	2.32511e-07	1.14519e-06	1.58209	0.0956089	0.238219	1.87479	6.2469	8.11098	8.3054	3.13411	1.77539	1.14671	2.70227	5.33975	4.98659	8.41437	7.63546	4.93286	11.7646	7.4002	7.67048	9.84552	2.74584	2.63284	4.02365
	WRKY transcription factor WRKY24-like	- symbol:WRKY33 "AT2G38470" species:3702 "Arabidopsis thaliana" [GO:0003700 "DNA binding transcription factor activity" evidence=ISS;IDA] [GO:0005634 "nucleus" evidence=ISM;IDA] [GO:0006351 "transcription, DNA-templated" evidence=IEA] [GO:0006355 "regulat	WRKY24 (STO09G301590)	2.46882	4.3264e-08	6.72177e-07	3.38664	1.42879e-13	1.32503e-12	2.25609	8.17929e-07	3.75729e-06	1.11504	0.509456	0.706388	148.573	353.735	472.522	362.735	176.261	126.562	157.459	161.697	348.061	381.888	331.257	510.302	585.282	321.982	355.632	439.768	292.806	191.674	210.954	126.155
	probable WRKY transcription factor 15 isoform X2	- symbol:WRKY15 "AT2G23320" species:3702 "Arabidopsis thaliana" [GO:0003700 "DNA binding transcription factor activity" evidence=IEA;ISS] [GO:0005634 "nucleus" evidence=ISM;IEA;IC;IDA] [GO:0006351 "transcription, DNA-templated" evidence=IEA] [GO:0006355 "	WRKY15 (STO06G198550)	1.86365	2.47294e-09	4.76138e-08	2.55694	2.00121e-19	3.0681e-18	2.30935	9.43265e-16	1.02089e-14	1.50654	8.70852e-05	0.000899509	51.2132	91.6496	122.536	128.339	81.8802	45.2865	51.2258	57.1274	78.6193	98.8894	97.44	120.893	120.838	125.876	122.923	134.8	127.293	81.1218	91.7235	72.7952
	probable WRKY transcription factor 15 isoform X2	- symbol:WRKY15 "AT2G23320" species:3702 "Arabidopsis thaliana" [GO:0003700 "DNA binding transcription factor activity" evidence=IEA;ISS] [GO:0005634 "nucleus" evidence=ISM;IEA;IC;IDA] [GO:0006351 "transcription, DNA-templated" evidence=IEA] [GO:0006355 "	WRKY15 (STO11G365970)	2.37383	3.60336e-15	1.55457e-13	2.40457	1.34689e-15	1.5037e-14	1.31879	0.0120234	0.0263891	1.29956	0.017433	0.0693379	52.0748	118.911	117.106	74.3899	71.8219	47.404	51.0664	57.754	106.539	130.616	119.577	115.704	115.352	120.261	69.2545	82.3628	71.5523	81.2686	76.7867	57.4105
	probable WRKY transcription factor 27	- symbol:WRKY27 "AT5G52830" species:3702 "Arabidopsis thaliana" [GO:0003700 "DNA binding transcription factor activity" evidence=ISS;IBA] [GO:0005634 "nucleus" evidence=ISM;IDA] [GO:0006351 "transcription, DNA-templated" evidence=IEA] [GO:0006355 "regulat	WRKY27 (STO10G340130)	1.27932	0.315788	0.538914	2.17645	0.000848949	0.00225426	1.84862	0.00882477	0.0200273	1.05022	0.842653	0.921894	0.814029	1.01381	1.64811	1.64633	0.888848	0.988004	0.840323	0.61376	1.07583	0.9081	1.05749	1.30266	1.7733	1.86837	1.75659	1.59391	1.58848	1.22796	0.86352	0.575067
	Putative WRKY transcription factor 65	- symbol:WRKY65 "AT1G29280" species:3702 "Arabidopsis thaliana" [GO:0003700 "DNA binding transcription factor activity" evidence=ISS] [GO:0005634 "nucleus" evidence=ISM;IEA] [GO:0006351 "transcription, DNA-templated" evidence=IEA] [GO:0006355 "regulation	WRKY65 (STO13G423840)	1.31478	0.132104	0.300272	8.6253	2.5459e-33	9.29537e-32	8.94637	2.04096e-34	6.39739e-33	2.30952	3.40333e-06	5.3939e-05	10.8135	13.6406	86.5463	104.733	26.472	9.50622	13.2466	9.68774	14.7735	12.5662	13.5822	69.5837	66.5476	123.508	102.401	116.724	95.0736	22.4645	33.2132	23.7384
	probable WRKY transcription factor 75	- symbol:WRKY75 "AT5G13080" species:3702 "Arabidopsis thaliana" [GO:0003700 "DNA binding transcription factor activity" evidence=ISS] [GO:0005634 "nucleus" evidence=ISM;IDA] [GO:0006351 "transcription, DNA-templated" evidence=IEA] [GO:0006355 "regulation	WRKY75 (STO13G408390)	1.26423	0.39034	0.612053	4.73164	6.80143e-09	3.91639e-08	7.3587	8.70622e-14	8.08534e-13	4.02131	2.15544e-07	4.62927e-06	5.5408	6.70134	24.5336	44.6316	23.9568	3.53819	5.35208	7.73215	5.06651	5.25107	9.78645	14.1293	28.6598	30.8118	34.7177	56.211	42.9662	22.0845	28.8469	20.9388
	probable WRKY transcription factor 71	- symbol:WRKY28 "AT4G18170" species:3702 "Arabidopsis thaliana" [GO:0003700 "DNA binding transcription factor activity" evidence=ISS;IDA] [GO:0005634 "nucleus" evidence=ISM;IEA] [GO:0006351 "transcription, DNA-templated" evidence=IEA] [GO:0006355 "regulat	WRKY71 (STO09G296850)	1.66743	0.0648106	0.179266	4.71499	8.33557e-09	4.7375e-08	5.55168	1.70406e-10	1.18092e-09	5.01502	1.98937e-09	6.41939e-08	1.51362	2.49147	6.83151	9.31666	8.22813	1.55803	2.24865	0.734168	3.0495	2.95266	1.47227	6.88674	10.0107	3.59708	10.3784	9.36451	8.20705	8.76586	9.60218	6.31636
	probable WRKY transcription factor 4	- symbol:WRKY4 "AT1G13960" species:3702 "Arabidopsis thaliana" [GO:0003700 "DNA binding transcription factor activity" evidence=ISS] [GO:0005634 "nucleus" evidence=ISM;IDA] [GO:0006351 "transcription, DNA-templated" evidence=IEA] [GO:0006355 "regulation o	WRKY4 (STO11G358200)	1.15092	0.26541	0.482466	4.07108	1.22911e-29	3.66614e-28	4.28133	1.02819e-31	2.86731e-30	1.60265	0.000164478	0.00155756	12.5777	14.024	47.7381	58.286	21.3129	12.1889	13.2698	12.2745	13.3983	18.503	10.1707	44.9431	43.1229	55.1483	53.4969	62.7903	58.5707	22.8634	21.6183	19.4571
	probable WRKY transcription factor 40	- symbol:WRKY40 "AT1G80840" species:3702 "Arabidopsis thaliana" [GO:0003700 "DNA binding transcription factor activity" evidence=ISS;IDA] [GO:0005634 "nucleus" evidence=ISM;IDA] [GO:0006351 "transcription, DNA-templated" evidence=IEA] [GO:0006355 "regulat	WRKY40 (STO05G126840)	1.22627	0.198894	0.397546	1.9823	1.61677e-05	5.88121e-05	3.85565	1.77267e-17	2.15608e-16	-1.98593	1.59419e-05	0.000209961	247.156	291.992	455.934	1027.19	131.767	237.277	312.966	191.226	303.237	336.043	236.695	461.565	478.389	427.848	1086.69	1124.45	870.423	154.409	159.168	81.7246
	probable WRKY transcription factor 31	- symbol:WRKY6 "AT1G62300" species:3702 "Arabidopsis thaliana" [GO:0003700 "DNA binding transcription factor activity" evidence=ISS;IMP] [GO:0005634 "nucleus" evidence=ISM;IEA] [GO:0006351 "transcription, DNA-templated" evidence=IEA] [GO:0006355 "regulati	WRKY31 (STO07G212980)	1.78982	0.000193945	0.00141205	3.749	1.514e-17	2.00067e-16	3.79	7.98846e-18	1.00127e-16	2.14341	9.60258e-07	1.75952e-05	5.0536	8.71968	17.7546	20.8879	11.5471	3.67094	5.64467	5.8452	7.23467	9.61044	9.31393	15.6318	15.9913	21.6408	18.5806	21.4615	22.6217	10.8491	13.1595	10.6325
	probable WRKY transcription factor 47 isoform X1	- symbol:WRKY47 "AT4G01720" species:3702 "Arabidopsis thaliana" [GO:0003700 "DNA binding transcription factor activity" evidence=ISS] [GO:0005634 "nucleus" evidence=ISM;IEA] [GO:0006351 "transcription, DNA-templated" evidence=IEA] [GO:0006355 "regulation	WRKY47 (STO08G235270)	1.06446	0.815256	0.912028	1.60077	0.0773775	0.128502	3.30191	6.89032e-06	2.79411e-05	1.64973	0.0601246	0.172349	6.39568	6.64208	9.59358	22.8202	11.1954	6.12884	8.14198	4.9162	7.68467	8.78927	3.45229	10.5771	13.9444	4.25922	25.1826	25.0929	18.1852	12.5785	13.7109	7.29677
	probable WRKY transcription factor 47	- symbol:WRKY6 "AT1G62300" species:3702 "Arabidopsis thaliana" [GO:0003700 "DNA binding transcription factor activity" evidence=ISS;IMP] [GO:0005634 "nucleus" evidence=ISM;IEA] [GO:0006351 "transcription, DNA-templated" evidence=IEA] [GO:0006355 "regulati	WRKY47 (STO03G061090)	-1.29806	0.316388	0.539377	1.65804	0.050298	0.0884555	2.67282	0.0001362	0.00044481	1.4361	0.16144	0.340313	8.24834	6.14944	12.7858	23.7329	12.5296	8.61423	9.97765	6.15313	7.94439	6.34478	4.15913	14.0367	18.4465	5.87409	26.3626	30.1267	14.7094	14.1917	14.4811	8.91598
	probable WRKY transcription factor 69	- symbol:WRKY14 "AT1G30650" species:3702 "Arabidopsis thaliana" [GO:0003700 "DNA binding transcription factor activity" evidence=ISS] [GO:0005634 "nucleus" evidence=ISM;IDA] [GO:0006351 "transcription, DNA-templated" evidence=IEA] [GO:0006355 "regulation	WRKY69 (STO13G440400)	1.00531	0.97443	0.988774	1.15527	0.377053	0.481008	2.44046	2.20533e-08	1.22722e-07	1.39421	0.0401642	0.128907	6.04685	5.84101	6.54842	16.0439	8.91596	6.37685	6.52342	5.24028	4.97324	6.96197	5.5878	7.65027	4.27664	7.71834	17.8307	14.1187	16.1822	10.4265	9.57425	6.74715
	probable WRKY transcription factor 31	- symbol:WRKY6 "AT1G62300" species:3702 "Arabidopsis thaliana" [GO:0003700 "DNA binding transcription factor activity" evidence=ISS;IMP] [GO:0005634 "nucleus" evidence=ISM;IEA] [GO:0006351 "transcription, DNA-templated" evidence=IEA] [GO:0006355 "regulati	WRKY31 (STO10G321710)	2.48494	2.79432e-08	4.47182e-07	3.76506	3.84318e-16	4.48091e-15	7.30635	1.19932e-34	3.82618e-33	10.231	7.51001e-47	1.13898e-43	4.18305	9.91578	14.7108	33.1235	45.5266	4.17503	4.6437	3.73041	7.9311	9.58842	12.2278	13.6523	17.4895	12.9907	32.569	36.4482	30.3533	41.8273	59.2281	35.5245
MYBs	transcription factor MYB13-like	- symbol:MYB106 "AT3G01140" species:3702 "Arabidopsis thaliana" [GO:0000981 "RNA polymerase II transcription factor activity, sequence-specific DNA binding" evidence=IBA] [GO:0001135 "transcription factor activity, RNA polymerase II transcription factor r	MYB13 (STO07G212150)	29.8567	3.03455e-31	6.36481e-29	3.77338	6.53892e-06	2.53383e-05	2.14185	0.0101818	0.0227447	-2.05888	0.0207224	0.0788122	2.71527	79.4624	9.90467	6.51164	1.41488	1.00228	2.03848	5.10505	86.6567	57.7795	93.9509	12.4774	8.50498	8.73161	9.04083	6.09489	4.39921	1.76236	1.29536	1.18691
	transcription factor MYB14-like	- symbol:MYB14 "AT2G31180" species:3702 "Arabidopsis thaliana" [GO:0000981 "RNA polymerase II transcription factor activity, sequence-specific DNA binding" evidence=IBA] [GO:0001135 "transcription factor activity, RNA polymerase II transcription factor re	MYB14 (STO07G212160)	19.5525	2.53231e-29	4.62287e-27	9.25603	6.56897e-17	8.2231e-16	2.48575	0.000977828	0.00274081	-1.48575	0.203211	0.397692	0.935141	18.3944	8.53407	2.61794	0.675643	0.338777	0.910989	1.55566	16.7857	18.5731	19.8243	10.087	8.60582	6.90936	2.26415	3.56171	2.02795	0.637615	1.13439	0.254926
	transcription factor MYB78-like	- symbol:MYB2 "AT2G47190" species:3702 "Arabidopsis thaliana" [GO:0000981 "RNA polymerase II transcription factor activity, sequence-specific DNA binding" evidence=IBA] [GO:0001135 "transcription factor activity, RNA polymerase II transcription factor rec	MYB78 (STO08G235580)	4.91027	1.59359e-19	1.20843e-17	1.60471	0.00771611	0.0168641	-1.55599	0.0143357	0.0307757	2.22124	6.37594e-06	9.36025e-05	13.8493	65.0699	20.7678	9.61592	32.6233	12.928	16.6385	11.9813	59.4238	63.6414	72.1445	21.4848	18.5722	22.2465	10.0775	10.813	7.95722	47.024	29.6221	21.2238
	myb-related protein 308-like	- symbol:MYB7 "AT2G16720" species:3702 "Arabidopsis thaliana" [GO:0000981 "RNA polymerase II transcription factor activity, sequence-specific DNA binding" evidence=IBA] [GO:0001135 "transcription factor activity, RNA polymerase II transcription factor rec	MYB308 (STO04G089490)	4.68773	3.12614e-16	1.57232e-14	2.22554	3.56086e-05	0.000122204	-1.62463	0.0235916	0.0477596	-1.55429	0.0389298	0.126033	2.84252	12.9841	5.98955	1.89599	1.94201	2.84536	2.50812	3.17407	15.4882	10.2076	13.2565	5.7476	6.89094	5.33012	1.79873	2.10605	1.7832	1.86936	2.64363	1.31304
	myb family transcription factor EFM-like	- symbol:EFM "AT2G03500" species:3702 "Arabidopsis thaliana" [GO:0003677 "DNA binding" evidence=IEA;ISS] [GO:0005634 "nucleus" evidence=ISM;IDA] [GO:0006351 "transcription, DNA-templated" evidence=IEA] [GO:0009908 "flower development" evidence=IEA] [GO:00	EFM (STO10G318990)	3.9858	6.63934e-06	6.8036e-05	2.21535	0.0097595	0.0207863	1.62724	0.114425	0.184164	3.37438	7.42747e-05	0.000782296	3.29281	12.4457	6.81504	5.87164	11.7786	2.30081	3.21483	4.36279	10.5822	7.3378	19.4173	5.35843	5.07763	10.0091	4.86661	3.90134	8.84696	13.1623	7.77307	14.4004
	transcription factor MYBS3-like	- symbol:MYB127 "MYB transcription factor MYB127" species:3847 "Glycine max" [GO:0003682 "chromatin binding" evidence=IBA] [GO:0003700 "DNA binding transcription factor activity" evidence=IBA] [GO:0003713 "transcription coactivator activity" evidence=IBA]	MYBS3 (STO10G348940)	3.36045	9.11285e-06	9.05134e-05	-1.10106	0.725934	0.796734	1.47188	0.157947	0.241065	2.91322	9.05946e-05	0.00093175	18.2121	57.6686	15.2719	29.2094	55.7178	19.0272	18.4603	17.1489	53.9671	38.0849	80.954	11.7572	9.92391	24.1345	33.9214	16.2139	37.4931	62.8748	38.3995	65.8792
	transcription factor MYB4-like	- symbol:MYB14 "AT2G31180" species:3702 "Arabidopsis thaliana" [GO:0000981 "RNA polymerase II transcription factor activity, sequence-specific DNA binding" evidence=IBA] [GO:0001135 "transcription factor activity, RNA polymerase II transcription factor re	MYB4 (STO08G232530)	9.49672	2.17675e-17	1.26598e-15	39.0072	3.1743e-44	2.20368e-42	17.6011	1.34463e-27	3.06483e-26	5.33559	3.63948e-10	1.30941e-08	1.26331	11.8617	47.4071	24.9292	7.38092	0.647299	1.60364	1.539	9.68519	10.9068	14.9931	31.9362	46.8483	63.4369	16.9975	31.1938	26.5964	7.54894	6.8873	7.70653
	Myb-related protein Myb4	- symbol:MYB15 "AT3G23250" species:3702 "Arabidopsis thaliana" [GO:0000981 "RNA polymerase II transcription factor activity, sequence-specific DNA binding" evidence=IBA] [GO:0001135 "transcription factor activity, RNA polymerase II transcription factor re	MYB4 (STO03G059520)	5.49936	9.55334e-15	3.8916e-13	17.6085	7.04775e-39	3.67602e-37	9.23983	5.10264e-24	9.53588e-23	3.15282	1.84095e-07	3.99299e-06	31.5074	169.454	523.215	317.621	106.664	18.0612	28.4411	48.02	169.359	194.961	144.043	467.009	635.813	466.821	255.798	413.884	283.179	97.5571	135.071	87.3634
	transcription factor MYB44-like	- symbol:MYB73 "AT4G37260" species:3702 "Arabidopsis thaliana" [GO:0000981 "RNA polymerase II transcription factor activity, sequence-specific DNA binding" evidence=IBA] [GO:0001135 "transcription factor activity, RNA polymerase II transcription factor re	MYB44 (STO10G320010)	5.59376	2.6689e-06	2.95951e-05	9.9554	3.40073e-10	2.26516e-09	2.6286	0.00861081	0.0196153	-2.05823	0.0571797	0.166547	2.7929	15.2855	26.5843	8.08239	1.46223	0.780884	1.74297	5.85484	9.90507	17.1976	18.754	22.6358	31.3036	25.8137	4.64067	11.339	8.26755	1.77957	1.67234	0.934778
	transcription factor MYB62-like	- symbol:MYB116 "AT1G25340" species:3702 "Arabidopsis thaliana" [GO:0000981 "RNA polymerase II transcription factor activity, sequence-specific DNA binding" evidence=IBA] [GO:0001135 "transcription factor activity, RNA polymerase II transcription factor r	MYB62 (STO08G253400)	3.53915	2.74477e-12	8.01792e-11	6.43305	6.80775e-25	1.52351e-23	4.81457	3.39211e-18	4.38837e-17	2.46663	5.98699e-07	1.15273e-05	44.8998	152.532	270.17	233.776	117.842	34.4473	45.8267	54.4253	134.055	150.732	172.809	236.32	303.647	270.543	167.841	321.894	211.593	121.628	128.166	103.732
	myb-related protein 308-like	- symbol:MYB4 "AT4G38620" species:3702 "Arabidopsis thaliana" [GO:0000981 "RNA polymerase II transcription factor activity, sequence-specific DNA binding" evidence=IBA] [GO:0001135 "transcription factor activity, RNA polymerase II transcription factor rec	MYB308 (STO10G317620)	2.58087	2.72024e-12	7.96913e-11	4.54011	2.31343e-29	6.8077e-28	3.34507	3.33027e-19	4.58517e-18	3.18678	8.63848e-18	1.00186e-15	10.5703	26.0034	44.6775	38.0723	35.4585	11.7433	10.1786	9.78897	26.6418	21.8355	29.5328	44.505	40.0797	49.4477	32.9326	45.0943	36.1901	32.0059	36.4769	37.8928
	putative Myb family transcription factor	- symbol:AT2G38300 "AT2G38300" species:3702 "Arabidopsis thaliana" [GO:0003677 "DNA binding" evidence=IEA;ISS] [GO:0005634 "nucleus" evidence=ISM;IEA] [GO:0006351 "transcription, DNA-templated" evidence=IEA] [GO:0003700 "DNA binding transcription factor a	MYBB (STO13G424260)	1.58278	0.186089	0.38131	4.24325	1.50681e-05	5.51787e-05	3.21577	0.000500622	0.00147913	2.63632	0.00409366	0.0220626	1.44632	2.16349	5.80419	4.99936	4.01199	1.91417	1.25371	1.17108	3.05014	2.65054	0.78979	7.68723	5.87964	3.84569	4.60593	7.94427	2.44787	4.81683	3.99683	3.22232
	myb-related protein 308-like	- symbol:MYB7 "AT2G16720" species:3702 "Arabidopsis thaliana" [GO:0000981 "RNA polymerase II transcription factor activity, sequence-specific DNA binding" evidence=IBA] [GO:0001135 "transcription factor activity, RNA polymerase II transcription factor rec	MYB308 (STO03G086740)	1.80198	0.00365105	0.0176952	3.715	7.13824e-11	5.13453e-10	1.41901	0.0843054	0.142187	1.18367	0.406745	0.620839	9.82679	17.1233	34.2358	15.0103	12.335	9.67568	11.6023	8.20242	20.184	17.0959	14.0899	35.8892	45.3053	21.5128	12.4154	21.0076	11.6079	12.7147	14.6076	9.68276
	transcription factor MYB1	- symbol:MYB1 "AT3G09230" species:3702 "Arabidopsis thaliana" [GO:0000981 "RNA polymerase II transcription factor activity, sequence-specific DNA binding" evidence=IBA] [GO:0001135 "transcription factor activity, RNA polymerase II transcription factor rec	MYB1 (STO06G167570)	1.48631	0.00057322	0.00364803	3.13124	5.54749e-24	1.17354e-22	1.45484	0.00106736	0.00296689	-1.33795	0.0132514	0.0560295	9.4572	13.511	27.7168	14.8895	7.46479	9.77878	9.36377	9.22904	10.9642	17.0523	12.5165	29.1725	28.8509	25.1271	15.4879	16.3804	12.8001	7.74766	7.95434	6.69238
	myb-related protein 306-like	- symbol:MYB96 "AT5G62470" species:3702 "Arabidopsis thaliana" [GO:0000981 "RNA polymerase II transcription factor activity, sequence-specific DNA binding" evidence=IBA] [GO:0001135 "transcription factor activity, RNA polymerase II transcription factor re	MYB306 (STO13G420890)	1.48511	0.0935203	0.235094	2.49097	9.9491e-05	0.000317405	1.34308	0.210616	0.304831	-1.18301	0.478666	0.681991	10.8395	15.4789	25.02	15.7915	9.69399	9.23458	9.63877	13.645	11.1035	18.1801	17.1532	16.56	19.95	38.5501	12.8466	17.1339	17.3941	12.16	7.97579	8.94614
	myb-related protein 306-like	- symbol:MYB94 "AT3G47600" species:3702 "Arabidopsis thaliana" [GO:0000981 "RNA polymerase II transcription factor activity, sequence-specific DNA binding" evidence=IBA] [GO:0001135 "transcription factor activity, RNA polymerase II transcription factor re	MYB306 (STO12G383520)	-1.12018	0.325797	0.548841	2.27036	5.49131e-13	4.85937e-12	1.65681	9.41787e-06	3.74134e-05	1.30538	0.019774	0.0761453	28.5313	24.3905	60.5074	51.1665	39.4958	28.7568	29.3014	27.5357	21.1257	25.8697	26.1761	62.0028	57.672	61.8475	48.2377	53.1495	52.1124	43.0638	46.5737	28.8499
	myb family transcription factor PHL8-like isoform X1	- symbol:AT1G69580 species:3702 "Arabidopsis thaliana" [GO:0005634 "nucleus" evidence=ISM] [GO:0003700 "DNA binding transcription factor activity" evidence=ISS] [GO:0006355 "regulation of transcription, DNA-templated" evidence=TAS] InterPro:IPR009057 Inte	PHL8 (STO06G192080)	-1.07211	0.70666	0.851454	2.16025	2.37664e-05	8.40198e-05	-1.12611	0.519709	0.623179	1.01916	0.917885	0.9598	8.73276	7.98496	17.678	8.45729	9.43493	6.51985	10.6702	9.0082	9.39946	10.0972	4.45819	15.8405	16.4564	20.7373	9.04722	7.71542	8.60924	10.1446	7.75453	10.4056
	myb-related protein 308-like	- symbol:MYB3 "AT1G22640" species:3702 "Arabidopsis thaliana" [GO:0000981 "RNA polymerase II transcription factor activity, sequence-specific DNA binding" evidence=IBA] [GO:0001135 "transcription factor activity, RNA polymerase II transcription factor rec	MYB308 (STO01G008910)	3.13939	0.0110581	0.0445577	42.2603	5.46313e-18	7.45922e-17	39.4024	2.225e-17	2.67815e-16	19.4255	8.64106e-12	3.98054e-10	0.308491	0.880464	11.8328	12.9043	6.21234	0.552878	0.279085	0.09351	0.238336	0.432128	1.97093	8.60787	9.01298	17.8775	10.5387	14.322	13.8521	5.69698	7.47671	5.46334
	transcription factor MYB108-like	- symbol:MYB112 "AT1G48000" species:3702 "Arabidopsis thaliana" [GO:0000981 "RNA polymerase II transcription factor activity, sequence-specific DNA binding" evidence=IBA] [GO:0001135 "transcription factor activity, RNA polymerase II transcription factor r	MYB108 (STO03G061600)	2.75747	0.000110955	0.000862613	5.10167	1.61325e-10	1.11564e-09	8.75696	6.34336e-18	8.03248e-17	9.3599	5.72022e-19	7.6721e-17	0.782771	2.14021	3.93361	7.75943	8.07195	0.811897	1.07821	0.458211	1.75075	2.21794	2.45196	5.2695	4.64463	1.88669	7.34289	7.52976	8.40565	8.63232	7.67352	7.91
	transcription factor MYB119-like	- symbol:MYB119 "AT5G58850" species:3702 "Arabidopsis thaliana" [GO:0000981 "RNA polymerase II transcription factor activity, sequence-specific DNA binding" evidence=IBA] [GO:0001135 "transcription factor activity, RNA polymerase II transcription factor r	MYB119 (STO13G424200)	1.26948	0.439992	0.65606	5.68662	2.52362e-10	1.69872e-09	6.13298	3.37474e-11	2.51555e-10	1.95264	0.0213467	0.0805195	0.33071	0.400603	1.83299	2.2688	0.700755	0.349475	0.293032	0.349623	0.282597	0.384453	0.534758	1.75392	2.34076	1.40428	1.737	2.89578	2.17362	0.770484	0.772698	0.559084
	Transcription factor MYB80	- symbol:MYB80 "AT5G56110" species:3702 "Arabidopsis thaliana" [GO:0000981 "RNA polymerase II transcription factor activity, sequence-specific DNA binding" evidence=IBA] [GO:0001135 "transcription factor activity, RNA polymerase II transcription factor re	MYB80 (STO09G300040)	-1.10781	0.63717	0.806785	2.02789	0.000586594	0.00160718	3.33318	2.64727e-09	1.62749e-08	1.02675	0.901132	0.951211	1.95502	1.66132	3.67935	7.05084	2.09992	1.99795	1.87864	1.98847	0.85228	1.90837	2.22329	3.51853	3.30888	4.21065	6.47183	6.00434	8.67635	2.10755	2.51558	1.67664
	Transcription factor MYB3R-5	- symbol:MYB3R-5 "AT5G02320" species:3702 "Arabidopsis thaliana" [GO:0000981 "RNA polymerase II transcription factor activity, sequence-specific DNA binding" evidence=IBA] [GO:0001135 "transcription factor activity, RNA polymerase II transcription factor	MYB3R-5 (STO11G369230)	1.01931	0.90055	0.954351	2.11524	3.18799e-07	1.48627e-06	2.71625	5.85661e-12	4.6429e-11	1.57069	0.00228662	0.0138164	1.95509	1.92045	3.89523	5.75812	3.24522	2.00888	2.20532	1.65106	1.85796	2.45204	1.45135	4.69389	3.74014	3.25166	5.80372	6.32086	5.14978	3.80427	3.46735	2.46403
	transcription factor MYB102-like	- symbol:MYB41 "AT4G28110" species:3702 "Arabidopsis thaliana" [GO:0000981 "RNA polymerase II transcription factor activity, sequence-specific DNA binding" evidence=IBA] [GO:0001135 "transcription factor activity, RNA polymerase II transcription factor re	MYB102 (STO13G426750)	-1.14912	0.50541	0.709683	1.8475	0.00207456	0.0051275	2.37337	1.19968e-05	4.67642e-05	-2.50679	3.52146e-05	0.000412777	2.94651	2.44279	5.05235	7.51384	1.21682	3.72168	2.24363	2.87421	2.55677	2.44338	2.32823	5.93346	4.55342	4.67015	8.32656	8.12496	6.08999	1.34325	1.82013	0.48708
	putative Myb family transcription factor	- symbol:AT2G38300 "AT2G38300" species:3702 "Arabidopsis thaliana" [GO:0003677 "DNA binding" evidence=IEA;ISS] [GO:0005634 "nucleus" evidence=ISM;IEA] [GO:0006351 "transcription, DNA-templated" evidence=IEA] [GO:0003700 "DNA binding transcription factor a	MYB (STO09G296570)	1.16811	0.5317	0.730016	2.20117	0.00066163	0.00179358	1.37734	0.181501	0.269669	3.62068	1.06118e-08	2.99745e-07	2.98786	3.29261	6.16899	4.40357	11.4615	2.7666	2.2645	3.93246	3.13342	3.8718	2.8726	8.18541	3.88634	6.43522	4.09692	4.47789	4.6359	12.2249	11.3877	10.7717
	myb-related protein Myb4	- symbol:MYB14 "AT2G31180" species:3702 "Arabidopsis thaliana" [GO:0000981 "RNA polymerase II transcription factor activity, sequence-specific DNA binding" evidence=IBA] [GO:0001135 "transcription factor activity, RNA polymerase II transcription factor re	MYB4 (STO12G380180)	3.47152	6.7349e-13	2.14516e-11	-1.03801	0.831362	0.879824	-1.53746	0.0146956	0.0314865	3.45349	8.0845e-13	4.52824e-11	20.0973	66.7879	18.0158	14.1488	72.8182	25.7435	16.2582	18.2903	85.3365	54.5471	60.48	20.079	13.3861	20.5823	18.5327	12.2853	11.6283	81.6386	60.4693	76.3468
	myb-related protein Myb4-like	- symbol:MYB63 "AT1G79180" species:3702 "Arabidopsis thaliana" [GO:0000981 "RNA polymerase II transcription factor activity, sequence-specific DNA binding" evidence=IBA] [GO:0001135 "transcription factor activity, RNA polymerase II transcription factor re	MYB4 (STO12G380170)	2.60259	4.10061e-11	1.01059e-09	-1.24226	0.135291	0.207097	1.18871	0.233385	0.330942	3.06389	1.08458e-14	8.45203e-13	166.486	415.308	124.878	213.336	539.123	174.07	192.408	132.979	502.941	368.106	374.877	137.795	93.8331	143.006	222.087	228.39	189.532	582.82	636.065	398.484
NACs	NAC domain-containing protein 83-like	- symbol:NAC084 "NAC domain containing protein 84" species:3702 "Arabidopsis thaliana" [GO:0005634 "nucleus" evidence=ISM] [GO:0007275 "multicellular organism development" evidence=ISS] [GO:0003700 "DNA binding transcription factor activity" evidence=ISS]	NAC83 (STO13G408840)	21.1262	5.07233e-61	8.09064e-58	3.45875	3.25083e-11	2.40681e-10	2.04777	0.000142256	0.000463359	1.31214	0.154061	0.329587	5.56054	113.42	17.9691	12.4151	7.76725	4.47323	5.74241	6.46599	121.685	93.3894	125.185	12.8797	18.9841	22.0435	11.694	13.3289	12.2223	10.2561	6.49493	6.5507
	NAC domain-containing protein 72-like	- symbol:RD26 "AT4G27410" species:3702 "Arabidopsis thaliana" [GO:0003677 "DNA binding" evidence=IEA] [GO:0005634 "nucleus" evidence=ISM;IEA;IDA] [GO:0006351 "transcription, DNA-templated" evidence=IEA] [GO:0006355 "regulation of transcription, DNA-templa	NAC72 (STO04G116050)	8.75436	1.24646e-27	1.95042e-25	8.82635	7.79241e-28	2.10748e-26	5.70738	2.29317e-18	2.9922e-17	2.04819	0.000333608	0.00282535	14.8176	123.838	121.438	91.2141	32.0967	12.4205	22.3121	9.72031	96.4272	137.569	137.518	108.219	111.151	144.945	83.3451	104.722	85.5754	39.7014	32.6605	23.9281
	NAC domain-containing protein 72-like	- symbol:NAC019 "AT1G52890" species:3702 "Arabidopsis thaliana" [GO:0003677 "DNA binding" evidence=IEA] [GO:0005634 "nucleus" evidence=ISM;IEA] [GO:0006351 "transcription, DNA-templated" evidence=IEA] [GO:0006355 "regulation of transcription, DNA-template	NAC72 (STO07G208940)	6.39459	2.9517e-63	5.29051e-60	2.18282	1.84926e-12	1.54951e-11	1.5886	3.01281e-05	0.000110369	2.41758	1.56493e-15	1.34734e-13	57.686	354.917	117.783	99.3779	147.929	47.4535	63.2254	62.3792	397.028	315.29	352.434	113.705	117.266	122.378	96.3951	110.454	91.2851	156.058	152.875	134.855
	NAC domain-containing protein 90	- symbol:NAC090 "AT5G22380" species:3702 "Arabidopsis thaliana" [GO:0003677 "DNA binding" evidence=IEA] [GO:0005634 "nucleus" evidence=ISM;IEA] [GO:0006351 "transcription, DNA-templated" evidence=IEA] [GO:0006355 "regulation of transcription, DNA-template	NAC90 (STO08G242670)	5.522	2.21059e-16	1.13205e-14	4.30231	2.39896e-12	1.98647e-11	1.92297	0.00172444	0.00458889	-1.91902	0.00201098	0.0124838	19.8282	106.77	80.1158	41.5284	11.0488	12.359	22.7357	24.39	87.8831	144.234	88.1922	74.9188	84.0263	81.4022	43.5479	47.7209	33.3164	12.2522	14.3193	6.57495
	NAC domain-containing protein 83-like	- symbol:NAC084 "NAC domain containing protein 84" species:3702 "Arabidopsis thaliana" [GO:0005634 "nucleus" evidence=ISM] [GO:0007275 "multicellular organism development" evidence=ISS] [GO:0003700 "DNA binding transcription factor activity" evidence=ISS]	NAC83 (STO08G248290)	3.64439	3.65854e-24	4.1455e-22	2.35376	1.96017e-11	1.47563e-10	-1.17273	0.213065	0.307683	1.20104	0.151733	0.326269	153.51	534.919	336.423	142.135	194.962	145.495	148.44	166.597	503.322	499.568	601.867	295.724	304.285	409.26	152.721	136.212	137.472	225.402	173.797	185.686
	NAC domain-containing protein 69	- symbol:NTL9 "NAC transcription factor-like 9" species:3702 "Arabidopsis thaliana" [GO:0005634 "nucleus" evidence=ISM;IDA] [GO:0003700 "DNA binding transcription factor activity" evidence=ISS;IDA] [GO:0006355 "regulation of transcription, DNA-templated"	NAC69 (STO01G006230)	3.23451	1.76399e-16	9.15233e-15	2.26024	1.07356e-08	6.02858e-08	2.16423	6.14407e-08	3.23981e-07	-1.68787	0.000268697	0.00233684	28.4797	88.7909	60.4342	66.9671	17.9382	22.8657	32.6367	29.9367	78.1661	101.471	86.7357	66.3531	53.4934	61.456	65.7025	65.5857	69.6132	22.9942	18.767	12.0533
	NAC domain-containing protein 22-like	- symbol:NAC036 "NAC domain containing protein 36" species:3702 "Arabidopsis thaliana" [GO:0005634 "nucleus" evidence=ISM] [GO:0007275 "multicellular organism development" evidence=ISS] [GO:0003700 "DNA binding transcription factor activity" evidence=ISS]	NAC22 (STO10G317180)	2.28618	0.000395842	0.00263752	1.07226	0.76531	0.828784	-2.07138	0.00189926	0.00500947	-2.47338	0.000114919	0.00113914	40.0182	89.5974	40.2338	20.9703	17.2538	26.7906	47.1664	46.0977	84.4668	125.67	58.6553	36.7597	57.7106	26.2313	18.0442	23.7495	21.1173	21.3443	19.4974	10.9198
	NAC domain-containing protein 2-like	- symbol:ATAF2 "AT5G08790" species:3702 "Arabidopsis thaliana" [GO:0003677 "DNA binding" evidence=IEA] [GO:0005634 "nucleus" evidence=ISM;IDA] [GO:0006351 "transcription, DNA-templated" evidence=IEA] [GO:0007275 "multicellular organism development" eviden	NAC2 (STO04G089770)	25.0163	1.28874e-35	3.34327e-33	43.4956	2.85177e-48	2.31381e-46	19.6637	9.89685e-31	2.64758e-29	2.4245	0.000631474	0.00481668	13.7452	328.455	561.522	294.327	35.772	8.95869	12.5533	19.7235	205.122	314.751	465.493	447.642	723.955	512.969	215.378	386.645	280.959	40.056	42.2836	24.9764
	NAC domain-containing protein 87-like	- symbol:ANAC087 "AT5G18270" species:3702 "Arabidopsis thaliana" [GO:0003677 "DNA binding" evidence=IEA] [GO:0005634 "nucleus" evidence=ISM;IEA;IDA] [GO:0006351 "transcription, DNA-templated" evidence=IEA] [GO:0006355 "regulation of transcription, DNA-tem	NAC87 (STO13G406130)	2.47703	0.000164559	0.00122432	12.2035	1.10775e-25	2.63455e-24	9.93869	6.96998e-22	1.14804e-20	2.86986	1.1302e-05	0.000154743	4.4501	10.7657	50.9897	48.4643	13.7427	2.27612	5.89265	5.18153	8.25427	13.5914	10.4516	33.3485	61.2499	58.3708	41.7739	60.1684	43.4506	11.9938	17.5821	11.6523
	NAC domain-containing protein 2-like	- symbol:ATAF1 "AT1G01720" species:3702 "Arabidopsis thaliana" [GO:0003677 "DNA binding" evidence=IEA] [GO:0005634 "nucleus" evidence=ISM;IEA] [GO:0006351 "transcription, DNA-templated" evidence=IEA] [GO:0006355 "regulation of transcription, DNA-templated	NAC2 (STO03G086330)	7.94439	3.73029e-29	6.68603e-27	10.8027	6.41894e-38	3.19585e-36	7.8415	8.15699e-29	1.97814e-27	2.49481	7.85942e-07	1.48e-05	44.6955	338.319	450.676	379.757	118.704	35.8873	45.9667	52.2326	249.802	325.066	440.089	377.492	505.744	468.794	320.13	467.037	352.104	112.854	144.477	98.7811
	NAC domain-containing protein 87-like	- symbol:ANAC087 "AT5G18270" species:3702 "Arabidopsis thaliana" [GO:0003677 "DNA binding" evidence=IEA] [GO:0005634 "nucleus" evidence=ISM;IEA;IDA] [GO:0006351 "transcription, DNA-templated" evidence=IEA] [GO:0006355 "regulation of transcription, DNA-tem	NAC87 (STO08G247590)	1.06315	0.82089	0.915144	5.79153	2.15062e-12	1.78759e-11	4.38696	3.87057e-09	2.34518e-08	1.38738	0.212056	0.409611	0.990183	1.0034	5.34128	4.66109	1.44085	1.31114	0.909841	0.749567	0.993088	0.80584	1.21126	4.34097	6.37564	5.30724	2.91374	6.54094	4.52859	1.39211	1.81174	1.11868
	NAC domain-containing protein 71-like isoform X2	- symbol:NAC020 "AT1G54330" species:3702 "Arabidopsis thaliana" [GO:0005634 "nucleus" evidence=ISM;IEA] [GO:0006351 "transcription, DNA-templated" evidence=IEA] [GO:0006355 "regulation of transcription, DNA-templated" evidence=IEA] [GO:0007275 "multicellu	NAC71 (STO05G129390)	1.28553	0.098945	0.245014	3.40302	3.14663e-16	3.6906e-15	2.49238	1.22373e-09	7.78798e-09	1.37692	0.0348086	0.116343	11.4428	14.3043	36.2508	30.9742	16.6888	10.4738	12.9347	10.92	15.3134	17.4455	10.1539	29.4817	33.4829	45.7879	30.7548	32.3902	29.7775	14.0197	18.4177	17.6289
	NAC domain-containing protein 2	- symbol:ATAF1 "AT1G01720" species:3702 "Arabidopsis thaliana" [GO:0003677 "DNA binding" evidence=IEA] [GO:0005634 "nucleus" evidence=ISM;IEA] [GO:0006351 "transcription, DNA-templated" evidence=IEA] [GO:0006355 "regulation of transcription, DNA-templated	NAC2 (STO05G121480)	2.39578	2.18843e-13	7.6097e-12	2.80312	4.83485e-18	6.63353e-17	2.47759	2.53627e-14	2.45484e-13	1.0895	0.472021	0.677494	245.106	560.454	638.099	655.261	282.389	248.678	254.639	232.001	492.483	568.623	620.256	561.094	642.501	710.702	620.275	754.321	591.188	282.804	322.069	242.295
	NAC domain-containing protein 17-like	- symbol:NAC017 "AT1G34190" species:3702 "Arabidopsis thaliana" [GO:0003677 "DNA binding" evidence=IEA] [GO:0005634 "nucleus" evidence=ISM;IDA] [GO:0006351 "transcription, DNA-templated" evidence=IEA] [GO:0006355 "regulation of transcription, DNA-template	NAC17 (STO08G258120)	1.68996	2.23292e-07	3.02364e-06	2.48872	2.03941e-19	3.12424e-18	1.61326	2.33173e-06	1.01194e-05	-1.10188	0.33923	0.555742	64.0294	104.304	148.387	111.792	61.5655	56.6243	72.7957	62.6683	104.652	114.051	94.2088	133.101	156.028	156.033	108	121.199	106.176	63.0942	69.376	52.2264
	NAC domain-containing protein 73-like	- symbol:NAC010 "NAC domain containing protein 10" species:3702 "Arabidopsis thaliana" [GO:0005634 "nucleus" evidence=ISM;IDA] [GO:0007275 "multicellular organism development" evidence=ISS] [GO:0003700 "DNA binding transcription factor activity" evidence=	NAC73 (STO02G025940)	1.32976	0.305551	0.527979	20.6474	1.83206e-30	5.72438e-29	20.3414	3.44614e-30	8.89321e-29	2.95364	5.66612e-05	0.000623748	1.52606	1.90169	29.0262	33.51	4.7651	1.90003	1.26645	1.41171	1.03193	2.45985	2.2133	16.1233	33.7044	37.251	25.8549	38.8611	35.8138	3.42267	5.8108	5.06182
	NAC transcription factor 47	- symbol:NAC047 "AT3G04070" species:3702 "Arabidopsis thaliana" [GO:0003677 "DNA binding" evidence=IEA] [GO:0005634 "nucleus" evidence=ISM;IEA;IDA] [GO:0006351 "transcription, DNA-templated" evidence=IEA] [GO:0006355 "regulation of transcription, DNA-temp	NAC47 (STO08G247600)	-1.15199	0.456183	0.669828	3.31004	2.48003e-10	1.6711e-09	4.07166	1.12623e-13	1.03374e-12	2.56247	6.57822e-07	1.25797e-05	41.8804	35.0388	129.227	183.504	113.647	38.3627	56.1737	31.1048	35.2976	41.3935	28.4254	132.055	163.669	91.9561	177.939	222.051	150.522	109.251	151.027	80.6636
	NAC domain-containing protein 73-like	- symbol:NAC073 "NAC domain containing protein 73" species:3702 "Arabidopsis thaliana" [GO:0005634 "nucleus" evidence=ISM;IDA] [GO:0006351 "transcription, DNA-templated" evidence=IEA] [GO:0007275 "multicellular organism development" evidence=ISS] [GO:0003	NAC73 (STO13G425140)	1.40263	0.0769223	0.203026	2.5411	2.79624e-07	1.31389e-06	2.75377	1.90522e-08	1.06563e-07	1.01476	0.94007	0.971253	1.9585	2.66629	4.71915	5.92881	2.14318	1.99486	1.96068	1.91995	2.75889	3.13815	2.10182	4.48865	5.81419	3.85461	5.67668	6.22194	5.88783	1.6803	2.72808	2.02115
	NAC domain-containing protein 30	- symbol:VND7 "vascular related NAC-domain protein 7" species:3702 "Arabidopsis thaliana" [GO:0005634 "nucleus" evidence=ISM;IDA] [GO:0006351 "transcription, DNA-templated" evidence=IEA] [GO:0007275 "multicellular organism development" evidence=IEA;ISS] [	NAC30 (STO08G255250)	1.50774	0.013468	0.0520861	1.73837	0.00073115	0.00196448	2.27119	3.6216e-07	1.73681e-06	1.0184	0.914156	0.9581	2.64857	3.88465	4.32938	6.61808	2.88694	2.38531	3.29427	2.26613	3.90041	4.81257	2.94096	3.91251	4.70962	4.36602	6.8167	5.60216	7.43539	2.28231	3.38428	2.99423
bHLHs	transcription factor bHLH35	- symbol:AT4G29930 "AT4G29930" species:3702 "Arabidopsis thaliana" [GO:0003677 "DNA binding" evidence=IEA;ISS] [GO:0005634 "nucleus" evidence=ISM;IEA] [GO:0006351 "transcription, DNA-templated" evidence=IEA] [GO:0046983 "protein dimerization activity" evi	bHLH35 (STO03G064480)	13.9106	5.16909e-70	1.27392e-66	4.04784	7.34372e-21	1.25576e-19	3.18978	8.07567e-15	8.08222e-14	-1.59529	0.0021661	0.0132301	22.6861	300.927	86.1737	78.7419	15.0227	18.5949	25.6293	23.8342	303.546	230.103	369.133	91.4423	81.0297	86.0491	87.7671	75.554	72.9044	17.6748	12.5482	14.845
	Transcription factor bHLH35	- symbol:AT4G29930 "AT4G29930" species:3702 "Arabidopsis thaliana" [GO:0003677 "DNA binding" evidence=IEA;ISS] [GO:0005634 "nucleus" evidence=ISM;IEA] [GO:0006351 "transcription, DNA-templated" evidence=IEA] [GO:0046983 "protein dimerization activity" evi	bHLH35 (STO12G388410)	6.49574	2.16412e-52	2.13339e-49	-1.40719	0.00584379	0.0131181	-2.473	3.88959e-13	3.40076e-12	-1.03377	0.788082	0.892158	77.4899	479.657	51.3614	33.957	79.2881	75.6137	86.0862	70.7697	483.384	412.432	543.157	52.1302	51.5948	50.3593	35.8961	28.286	37.689	93.9997	82.896	60.9686
	Transcription factor bHLH130	- symbol:GLYMA_08G152500 "Uncharacterized protein" species:3847 "Glycine max" [GO:0001046 "core promoter sequence-specific DNA binding" evidence=IBA] [GO:0001228 "transcriptional activator activity, RNA polymerase II transcription regulatory region sequen	bHLH130 (STO04G108540)	5.70619	7.2046e-39	2.32862e-36	2.65729	2.8207e-13	2.55339e-12	-1.17612	0.229324	0.32638	2.75601	3.51705e-14	2.53074e-12	26.0998	143.125	64.8306	24.0873	76.3588	19.8971	29.406	28.9961	125.439	149.396	154.539	59.4256	58.9421	76.1243	23.2863	25.9191	23.0564	81.2088	77.267	70.6007
	transcription factor bHLH13	- symbol:JAM2 "AT1G01260" species:3702 "Arabidopsis thaliana" [GO:0003677 "DNA binding" evidence=ISS] [GO:0005634 "nucleus" evidence=ISM;IDA] [GO:0006351 "transcription, DNA-templated" evidence=IEA] [GO:0046983 "protein dimerization activity" evidence=IEA	bHLH13 (STO06G173570)	2.80389	6.38984e-20	5.01921e-18	-2.06563	1.6833e-10	1.16204e-09	-1.28117	0.0285931	0.0563517	1.9262	6.33395e-09	1.87508e-07	60.0809	161.508	27.2139	50.9549	122.076	55.9082	60.0536	64.2809	186.008	131.971	166.545	28.0996	27.3404	26.2018	57.7342	47.7462	47.3842	116.955	111.625	137.649
	putative transcription factor bHLH041	- symbol:AT5G56960 "AT5G56960" species:3702 "Arabidopsis thaliana" [GO:0003677 "DNA binding" evidence=IEA;ISS] [GO:0005634 "nucleus" evidence=ISM;IEA] [GO:0006351 "transcription, DNA-templated" evidence=IEA] [GO:0046983 "protein dimerization activity" evi	bHLH041 (STO12G388930)	5.25558	1.43776e-13	5.14463e-12	20.2534	4.64127e-41	2.74797e-39	6.62073	3.57475e-17	4.24321e-16	2.58459	2.3819e-05	0.000294984	9.69932	49.4674	185.244	69.6772	26.7681	6.83982	10.6244	11.6337	43.4321	60.4173	44.5528	196.535	253.344	105.853	67.4629	91.0492	50.5195	23.736	35.3889	21.1794
	transcription factor bHLH130-like	- symbol:GLYMA_02G175700 "Uncharacterized protein" species:3847 "Glycine max" [GO:0001046 "core promoter sequence-specific DNA binding" evidence=IBA] [GO:0001228 "transcriptional activator activity, RNA polymerase II transcription regulatory region sequen	bHLH130 (STO13G432260)	-1.28667	0.0729212	0.195421	3.08039	1.62219e-16	1.95019e-15	2.4529	5.14291e-11	3.75825e-10	1.10338	0.477379	0.681091	6.68117	5.0182	19.1401	17.7504	7.80325	6.56931	7.81894	5.65527	5.44251	5.98965	3.62244	15.7457	20.9458	20.7288	17.7799	19.554	15.9173	6.9712	8.75257	7.68599
	transcription factor bHLH66-like	- symbol:VIT_11s0037g00040 "Putative uncharacterized protein" species:29760 "Vitis vinifera" [GO:0001046 "core promoter sequence-specific DNA binding" evidence=IBA] [GO:0001228 "transcriptional activator activity, RNA polymerase II transcription regulator	bHLH66 (STO03G066430)	1.53129	0.00543563	0.0247618	2.43084	5.69322e-09	3.31309e-08	4.89796	1.34057e-25	2.74748e-24	1.33402	0.0600324	0.172285	12.208	18.0167	27.9537	65.1109	17.356	11.2586	9.64079	15.7245	15.5104	20.5561	17.9836	31.7202	29.238	22.9028	65.7457	62.6071	66.9797	15.6631	22.7479	13.657
	transcription factor bHLH162-like	- symbol:GLYMA_12G114300 "Uncharacterized protein" species:3847 "Glycine max" [GO:0000977 "RNA polymerase II regulatory region sequence-specific DNA binding" evidence=IBA] [GO:0006357 "regulation of transcription by RNA polymerase II" evidence=IBA] [GO:00	bHLH162 (STO07G211220)	-1.86736	4.36633e-05	0.000371864	1.7971	4.29289e-05	0.000144929	4.42217	5.59253e-26	1.16556e-24	1.62977	0.000663791	0.00502778	6.33438	3.23452	10.6059	30.2037	10.852	8.23096	4.83147	5.94072	3.36951	2.79035	3.5437	12.4874	8.33506	10.9953	32.1332	27.9933	30.4844	11.4413	12.2043	8.91035
	transcription factor bHLH62-like	- symbol:CIB3 "AT3G07340" species:3702 "Arabidopsis thaliana" [GO:0003677 "DNA binding" evidence=IEA;ISS] [GO:0005634 "nucleus" evidence=ISM;IEA] [GO:0006351 "transcription, DNA-templated" evidence=IEA] [GO:0046983 "protein dimerization activity" evidence	bHLH62 (STO06G170230)	1.28831	0.403051	0.623612	1.29322	0.393157	0.497687	2.04346	0.0153116	0.0326234	1.5601	0.135425	0.302245	0.847889	1.04389	1.00898	1.86362	1.37263	1.42431	0.840649	0.27871	1.29637	1.15092	0.684377	1.18164	0.998193	0.847113	2.51347	1.50791	1.56948	1.30893	1.05829	1.75068
	transcription factor bHLH14	- symbol:MYC2 "AT1G32640" species:3702 "Arabidopsis thaliana" [GO:0003677 "DNA binding" evidence=ISS;IDA] [GO:0005634 "nucleus" evidence=ISM;IDA] [GO:0006351 "transcription, DNA-templated" evidence=IEA] [GO:0009738 "abscisic acid-activated signaling pathw	bHLH14 (STO01G007970)	-1.16514	0.337838	0.560722	-1.73895	0.000531706	0.00146843	-2.34376	1.01285e-07	5.18821e-07	3.07326	1.60204e-12	8.4229e-11	44.0028	36.1112	23.6426	20.3101	142.72	50.3993	44.4173	37.1917	44.1688	29.5291	34.6357	28.4662	16.3022	26.1593	26.109	18.4807	16.3406	141.191	167.378	119.592
	transcription factor MYC2-like	- symbol:MYC2 "AT1G32640" species:3702 "Arabidopsis thaliana" [GO:0003677 "DNA binding" evidence=ISS;IDA] [GO:0005634 "nucleus" evidence=ISM;IDA] [GO:0006351 "transcription, DNA-templated" evidence=IEA] [GO:0009738 "abscisic acid-activated signaling pathw	MYC2 (STO11G362400)	2.29025	5.78323e-08	8.82525e-07	-1.68838	0.000617853	0.00168627	-1.98185	7.81629e-06	3.14245e-05	1.40188	0.0270277	0.0959969	107.906	236.117	60.0169	58.823	159.419	118.463	120.407	84.849	260.312	217.741	230.297	79.7445	57.3584	42.9476	66.5103	53.0971	56.8617	210.359	144.411	123.489
	transcription factor MYC2-like	- symbol:bHLH14 "AT4G00870" species:3702 "Arabidopsis thaliana" [GO:0003677 "DNA binding" evidence=IEA;ISS] [GO:0005634 "nucleus" evidence=ISM;IDA] [GO:0006351 "transcription, DNA-templated" evidence=IEA] [GO:0046983 "protein dimerization activity" eviden	MYC2 (STO11G372870)	1.03198	0.874531	0.94226	6.13154	1.94032e-21	3.46831e-20	2.79209	9.44645e-08	4.86029e-07	3.07976	4.79715e-09	1.44619e-07	2.53439	2.48489	14.4123	7.58919	8.18943	3.55097	2.06848	1.98371	2.26234	2.71926	2.47307	15.7605	8.93005	18.5462	6.76584	7.02342	8.97831	8.28108	9.19772	7.08948

## Sheet: Table S4
Table S4. Expression analysis of PR protein-encoding genes induced by wounding
Statistically significant p-value and q-value < 0.05 is highlighted with yellow color in background. Red markers indicated significant up-regulated DEGs. FC, fold change.
Group	BLAST		Gene names (Gene ID)	T1			T3			T6			T24			Average FPKM					FPKM
				FC	p-value	q-value	FC	p-value	q-value	FC	p-value	q-value	FC	p-value	q-value	T0	T1	T3	T6	T24	T0_1	T0_2	T0_3	T1_1	T1_2	T1_3	T3_1	T3_2	T3_3	T6_1	T6_2	T6_3	T24_1	T24_2	T24_3
PR-1	pathogenesis-related protein 1-like	- symbol:AtCAPE3 "AT4G33720" species:3702 "Arabidopsis thaliana" [GO:0003674 "molecular_function" evidence=ND] [GO:0005576 "extracellular region" evidence=ISM;IEA;ISS] [GO:0008150 "biological_process" evidence=ND] InterPro:IPR018244 PROSITE:PS01009 PROSIT	PR-1 (STO02G053750)	-1.21363	0.29382	0.514235	-1.01861	0.920372	0.944303	2.00732	0.000157893	0.000509997	3.23853	1.86552e-10	6.96603e-09	5701.48	4452.39	5257.72	12431.7	19552.2	5314.69	4546.16	7243.6	3526.96	3496.06	6334.17	5526.84	4827.15	5419.16	11666.5	13835.8	11792.7	17789.3	19020.4	21846.9
Chitinases	Acidic mammalian chitinase	- symbol:GLYMA_17G217000 "Uncharacterized protein" species:3847 "Glycine max" [GO:0004568 "chitinase activity" evidence=IBA] [GO:0005576 "extracellular region" evidence=IBA] [GO:0006032 "chitin catabolic process" evidence=IBA] [GO:0008061 "chitin binding"	CHT (STO09G312570)	7.59763	1.44876e-40	6.0774e-38	15.3173	4.21027e-73	9.02278e-71	10.8911	3.46884e-56	2.6406e-54	3.62217	5.65254e-17	5.71516e-15	2.38653	17.4273	34.6102	28.4033	9.20344	2.17585	2.17558	2.80815	17.4887	13.8059	20.9874	40.0251	32.2008	31.6048	31.1395	30.2751	23.7953	9.42333	9.03261	9.15438
	endochitinase PR4	- symbol:EP3 "AT3G54420" species:3702 "Arabidopsis thaliana" [GO:0000272 "polysaccharide catabolic process" evidence=IEA] [GO:0004568 "chitinase activity" evidence=ISS] [GO:0005576 "extracellular region" evidence=ISM] [GO:0006032 "chitin catabolic process	EP3 (STO12G374780)	3.29039	3.38549e-25	4.25149e-23	11.1676	1.31562e-99	8.94438e-97	7.41597	4.25225e-69	4.73657e-67	7.18825	5.43446e-67	2.67865e-63	20.3904	64.8392	213.19	164.677	155.855	16.673	22.8029	21.6953	63.1652	69.1224	62.2298	193.047	212.773	233.752	150.513	165.585	177.933	135.713	177.477	154.375
	chitinase 10	- symbol:AT1G02360 "AT1G02360" species:3702 "Arabidopsis thaliana" [GO:0004568 "chitinase activity" evidence=ISS] [GO:0005576 "extracellular region" evidence=ISM] [GO:0002239 "response to oomycetes" evidence=IEP] InterPro:IPR000726 InterPro:IPR016283 Pfam	CHT10 (STO08G235260)	4.21163	2.70762e-07	3.61432e-06	6.8485	4.25289e-12	3.41687e-11	5.74694	3.16e-10	2.13805e-09	4.98596	7.9171e-09	2.29549e-07	1.67653	6.96771	10.7663	10.5713	8.94226	1.43742	0.88078	2.7114	11.1073	6.14375	3.65211	8.63013	11.8579	11.8108	8.74986	9.0645	13.8995	8.55796	9.67745	8.59137
	basic endochitinase-like	- symbol:rscc "Basic endochitinase C" species:4550 "Secale cereale" [GO:0004568 "chitinase activity" evidence=IDA] [GO:0005576 "extracellular region" evidence=IC] [GO:0016998 "cell wall macromolecule catabolic process" evidence=IDA] [GO:0050832 "defense r	CHT (STO06G201900)	1.50246	0.0426621	0.130728	3.91995	9.98257e-12	7.72434e-11	4.62755	2.27192e-14	2.20765e-13	4.51055	6.07288e-14	4.15739e-12	146.084	210.606	531.924	733.594	695.781	113.113	171.741	153.397	159.617	243.927	228.273	410.117	529.357	656.298	515.545	682.843	1002.39	552.519	720.827	813.998
	Glycoside hydrolase, family 19, catalytic	- symbol:Cht3 "Chitinase 3" species:39947 "Oryza sativa Japonica Group" [GO:0004568 "chitinase activity" evidence=IDA] [GO:0006040 "amino sugar metabolic process" evidence=ISS] [GO:0008061 "chitin binding" evidence=ISS] [GO:0008843 "endochitinase activity	CHT3 (STO01G005390)	5.11981	0.0794523	0.207729	15.8375	0.00299945	0.00717248	19.8761	0.00131838	0.00359567	334	4.25935e-10	1.50767e-08	2.33865	11.0207	34.6507	51.5873	819.216	4.14791	0.152199	2.71584	7.94196	1.91043	23.2096	35.8661	2.26442	65.8215	101.866	2.49538	50.4001	902.934	282.603	1272.11
	class Ia chitinase	- symbol:Cht3 "Chitinase 3" species:39947 "Oryza sativa Japonica Group" [GO:0004568 "chitinase activity" evidence=IDA] [GO:0006040 "amino sugar metabolic process" evidence=ISS] [GO:0008061 "chitin binding" evidence=ISS] [GO:0008843 "endochitinase activity	CHT3 (STO01G005380)	3.28778	0.0458119	0.137982	6.45447	0.00172227	0.00433614	7.70127	0.000598569	0.00174577	50.9424	3.71175e-11	1.55044e-09	1.59434	5.00089	9.64584	13.6318	85.9635	2.17527	0.366612	2.24114	5.92418	2.42337	6.65511	8.0158	2.33012	18.5916	21.6551	5.91521	13.3251	93.7231	31.3386	132.829
	basic endochitinase-like	- symbol:Cht3 "Chitinase 3" species:39947 "Oryza sativa Japonica Group" [GO:0004568 "chitinase activity" evidence=IDA] [GO:0006040 "amino sugar metabolic process" evidence=ISS] [GO:0008061 "chitin binding" evidence=ISS] [GO:0008843 "endochitinase activity	CHT3 (STO06G201890)	-1.09354	0.541137	0.736559	1.64592	0.000655789	0.00178	2.07033	6.46093e-07	3.01357e-06	6.57257	5.72569e-38	4.0317e-35	384.85	339.625	589.913	860.771	2663.32	312.134	501.866	340.55	365.824	369.799	283.253	553.54	651.515	564.685	685.042	900.004	997.268	2205.01	2748.71	3036.25
Thaumatins-like	thaumatin-like protein 1b	- symbol:TL1 "Thaumatin-like protein 1a" species:3750 "Malus domestica" [GO:0003674 "molecular_function" evidence=ND] [GO:0005575 "cellular_component" evidence=ND] [GO:0008150 "biological_process" evidence=ND] Pfam:PF00314 GO:GO:0005576 InterPro:IPR037176	TLP1b (STO08G241320)	2.07623	0.002638	0.013436	3.59408	1.35167e-07	6.61771e-07	6.67537	4.96748e-15	5.0536e-14	28.7085	1.28729e-43	1.41001e-40	30.6115	61.1658	102.545	220.675	932.969	17.1616	44.2527	30.4202	53.4493	66.1685	63.8796	81.5649	117.876	108.195	149.46	306.209	206.357	618.204	1203.81	976.888
	thaumatin-like protein 1b	- symbol:TL1 "Thaumatin-like protein 1a" species:3750 "Malus domestica" [GO:0003674 "molecular_function" evidence=ND] [GO:0005575 "cellular_component" evidence=ND] [GO:0008150 "biological_process" evidence=ND] Pfam:PF00314 GO:GO:0005576 InterPro:IPR037176	TLP1b (STO13G435030)	1.21518	0.252619	0.466008	1.39632	0.0498215	0.0876958	3.81336	3.23596e-15	3.34032e-14	5.38015	3.71645e-23	7.47689e-21	62.9707	73.4506	81.9544	259.809	356.903	46.9795	90.5806	51.352	72.9885	76.3241	71.0392	77.1838	102.318	66.3611	223.763	254.836	300.828	304.939	364.839	400.932
Proteinase inhibitor	cysteine proteinase inhibitor	- symbol:CYSB "AT3G12490" species:3702 "Arabidopsis thaliana" [GO:0002020 "protease binding" evidence=IBA] [GO:0004869 "cysteine-type endopeptidase inhibitor activity" evidence=ISS;IDA] [GO:0005576 "extracellular region" evidence=ISM;IEA] [GO:0006952 "def	CPI (STO05G159460)	2.90188	4.03084e-15	1.72391e-13	6.5351	5.49951e-44	3.77799e-42	12.8687	3.32404e-80	5.28523e-78	7.21168	1.4166e-48	2.79298e-45	51.1742	141.976	312.64	713.806	389.32	52.959	55.9071	44.6565	130.857	142.635	152.436	341.426	244.811	351.684	686.184	642.533	812.702	296.558	446.606	424.797
PR-10	class-10 pathogenesis-related protein 1-like	- symbol:VIT_05s0077g01570 "Putative uncharacterized protein" species:29760 "Vitis vinifera" [GO:0004864 "protein phosphatase inhibitor activity" evidence=IBA] [GO:0004872 "receptor activity" evidence=IBA] [GO:0005634 "nucleus" evidence=IBA] [GO:0005737 "	PR10-1 (STO10G345160)	8.25919	1.59677e-32	3.66069e-30	96.972	2.93503e-146	7.23338e-143	48.67	4.9006e-106	1.38029e-103	8.39635	5.12763e-33	2.46577e-30	28.1726	225.157	2550.94	1490.45	250.864	19.7546	33.7041	31.0593	179.485	281.192	214.793	2112.99	2707.53	2832.29	1215.94	1589.23	1666.17	191.81	281.038	279.745
	class-10 pathogenesis-related protein 1-like	- symbol:VIT_05s0077g01570 "Putative uncharacterized protein" species:29760 "Vitis vinifera" [GO:0004864 "protein phosphatase inhibitor activity" evidence=IBA] [GO:0004872 "receptor activity" evidence=IBA] [GO:0005634 "nucleus" evidence=IBA] [GO:0005737 "	PR10-1 (STO10G345190)	5.0873	7.652e-16	3.64413e-14	83.0874	1.33366e-106	1.01132e-103	48.3234	1.70559e-82	2.92412e-80	11.1592	5.56665e-33	2.61315e-30	24.1382	119.553	1871.21	1268.47	285.72	17.7126	25.1504	29.5516	82.7607	174.539	101.36	1462.31	1850.26	2301.05	1034.16	1401.93	1369.32	239.847	293.811	323.502
	class-10 pathogenesis-related protein 1-like	- symbol:GLYMA_09G040400 "Uncharacterized protein" species:3847 "Glycine max" [GO:0004864 "protein phosphatase inhibitor activity" evidence=IBA] [GO:0004872 "receptor activity" evidence=IBA] [GO:0005634 "nucleus" evidence=IBA] [GO:0005737 "cytoplasm" evid	PR10-1 (STO10G345200)	5.2833	1.93172e-13	6.76481e-12	67.8357	1.5693e-77	3.9667e-75	47.7706	1.8146e-65	1.81607e-63	6.61454	6.97278e-17	6.83957e-15	106.371	543.688	6740.67	5538.14	747.105	69.7402	101.183	148.19	447.24	617.984	565.841	5032	6173.66	9016.36	4078.78	6134.61	6401.04	534.49	776.073	930.752
	pathogenesis-related protein STH-2-like	- symbol:GLYMA_07G243900 "Uncharacterized protein" species:3847 "Glycine max" [GO:0004864 "protein phosphatase inhibitor activity" evidence=IBA] [GO:0004872 "receptor activity" evidence=IBA] [GO:0005634 "nucleus" evidence=IBA] [GO:0005737 "cytoplasm" evid	STH-2 (STO03G062560)	5.13916	7.55895e-13	2.38834e-11	48.2403	6.98274e-65	1.20765e-62	24.954	3.0879e-45	1.5452e-43	5.80621	1.28386e-14	9.73563e-13	24.3566	121.526	1095.59	659.16	151.306	15.9585	27.2388	29.8724	101.026	149.952	113.6	730.37	1367.25	1189.15	493.62	924.388	559.472	144.344	192.415	117.158
	class-10 pathogenesis-related protein 1-like	- symbol:GLYMA_09G040400 "Uncharacterized protein" species:3847 "Glycine max" [GO:0004864 "protein phosphatase inhibitor activity" evidence=IBA] [GO:0004872 "receptor activity" evidence=IBA] [GO:0005634 "nucleus" evidence=IBA] [GO:0005737 "cytoplasm" evid	PR10-1 (STO10G345180)	2.93587	9.46493e-09	1.6506e-07	34.7599	6.18047e-80	1.84627e-77	18.76	3.84028e-55	2.83577e-53	4.78634	6.85182e-17	6.78847e-15	121.314	344.156	3918.51	2460.32	614.379	100.243	135.869	127.831	294.574	426.189	311.706	3083.71	3764.55	4907.26	1791.06	2946.85	2643.05	432.65	739.765	670.723
	class-10 pathogenesis-related protein 1-like	- symbol:GLYMA_09G040400 "Uncharacterized protein" species:3847 "Glycine max" [GO:0004864 "protein phosphatase inhibitor activity" evidence=IBA] [GO:0004872 "receptor activity" evidence=IBA] [GO:0005634 "nucleus" evidence=IBA] [GO:0005737 "cytoplasm" evid	PR10-1 (STO10G345220)	1.76699	0.0154577	0.058496	5.26178	1.62347e-12	1.36682e-11	3.0148	2.67592e-06	1.15244e-05	1.40303	0.149754	0.323258	1354.85	2312.22	6691.71	4461.57	2006.66	1056.61	1086.85	1921.09	2074.93	2424.2	2437.53	6200.44	5670.91	8203.77	3375.36	4093.61	5915.74	1289.43	1691.4	3039.16
Defensin	Defensin-like protein	- symbol:LCR69 "AT2G02100" species:3702 "Arabidopsis thaliana" [GO:0005576 "extracellular region" evidence=ISM;IEA] [GO:0006952 "defense response" evidence=ISS] [GO:0030414 "peptidase inhibitor activity" evidence=ISS] [GO:0031640 "killing of cells of othe	PDF (STO11G363050)	1.73405	0.0617474	0.172682	4.40615	3.95598e-07	1.82362e-06	5.51961	4.98942e-09	2.97915e-08	4.21526	8.67468e-07	1.61654e-05	16.4583	27.449	68.5093	99.8025	73.4105	15.7418	10.134	23.499	21.5615	30.1909	30.5944	78.1459	28.3324	99.0495	108.207	75.4912	115.709	57.4065	56.8029	106.022

## Sheet: Table S5
Table S5. Expression analysis of genes involved flavonoid biosynthesis induced by wounding
Statistically significant p-value and q-value < 0.05 is highlighted with yellow color in background. Red markers indicated significant up-regulated DEGs. FC, fold change.
Group	BLAST		Gene names (Gene ID)	T1			T3			T6			T24			Average FPKM					FPKM
				FC	p-value	q-value	FC	p-value	q-value	FC	p-value	q-value	FC	p-value	q-value	T0	T1	T3	T6	T24	T0_1	T0_2	T0_3	T1_1	T1_2	T1_3	T3_1	T3_2	T3_3	T6_1	T6_2	T6_3	T24_1	T24_2	T24_3
Flavonoid biosynthesis	phenylalanine ammonia-lyase 1	- symbol:PAL1 "AT2G37040" species:3702 "Arabidopsis thaliana" [GO:0005737 "cytoplasm" evidence=ISM;IEA] [GO:0006559 "L-phenylalanine catabolic process" evidence=IEA] [GO:0009699 "phenylpropanoid biosynthetic process" evidence=TAS] [GO:0009800 "cinnamic ac	PAL1 (STO13G435570)	6.32309	1.30981e-39	4.93814e-37	9.23311	9.47457e-57	1.09883e-54	2.74748	5.35817e-13	4.64768e-12	5.7458	8.87352e-36	5.30153e-33	107.649	654.591	930.971	320.646	657.371	102.017	93.5538	127.376	624.377	668.119	671.276	903.262	1167.62	722.03	295.014	361.599	305.325	720.064	718.122	533.926
	phenylalanine ammonia-lyase 1	- symbol:PAL1 "AT2G37040" species:3702 "Arabidopsis thaliana" [GO:0005737 "cytoplasm" evidence=ISM;IEA] [GO:0006559 "L-phenylalanine catabolic process" evidence=IEA] [GO:0009699 "phenylpropanoid biosynthetic process" evidence=TAS] [GO:0009800 "cinnamic ac	PAL1 (STO08G240820)	5.16171	6.93219e-31	1.40902e-28	7.32927	1.09911e-44	7.79502e-43	2.8649	1.26571e-13	1.15745e-12	2.0328	5.92695e-07	1.14613e-05	168.967	845.253	1161.01	524.703	365.247	138.098	181.285	187.519	901.24	935.878	698.642	1174.56	1414.49	893.967	508.069	597.44	468.601	399.987	414.203	281.552
	phenylalanine ammonia-lyase 1	- symbol:PAL1 "AT2G37040" species:3702 "Arabidopsis thaliana" [GO:0005737 "cytoplasm" evidence=ISM;IEA] [GO:0006559 "L-phenylalanine catabolic process" evidence=IEA] [GO:0009699 "phenylpropanoid biosynthetic process" evidence=TAS] [GO:0009800 "cinnamic ac	PAL1 (STO06G182100)	1.20256	0.0776011	0.204214	3.74871	9.56025e-37	4.26447e-35	2.80228	5.4775e-23	9.59098e-22	1.43844	0.000500283	0.00397405	116.457	135.274	407.436	353.157	177.474	98.9018	129.393	121.077	138.044	149.179	118.598	382.635	409.12	430.553	309.295	398.954	351.221	173.994	195.411	163.016
	trans-cinnamate 4-monooxygenase-like	- symbol:POPTR_0013s15380g "Trans-cinnamate 4-monooxygenase family protein" species:3694 "Populus trichocarpa" [GO:0009808 "lignin metabolic process" evidence=IBA] [GO:0016020 "membrane" evidence=IBA] [GO:0016710 "trans-cinnamate 4-monooxygenase activity"	C4H (STO05G161760)	6.7708	8.54459e-22	7.90916e-20	28.3137	3.27236e-63	5.12047e-61	9.97034	8.36942e-31	2.242e-29	9.71851	3.70502e-30	1.40477e-27	19.8453	131.374	524.122	213.737	204.664	17.3687	22.5379	19.6293	141.835	174.198	78.0898	459.936	696.491	415.939	166.004	260.373	214.834	164.286	266.782	182.923
	4-coumarate--CoA ligase 2	- symbol:4CL3 "AT1G65060" species:3702 "Arabidopsis thaliana" [GO:0005524 "ATP binding" evidence=IEA] [GO:0008152 "metabolic process" evidence=IEA] [GO:0010584 "pollen exine formation" evidence=IMP] [GO:0016021 "integral component of membrane" evidence=IE	4CL (STO07G231630)	3.11172	4.47848e-10	9.60803e-09	6.29743	4.87665e-24	1.03274e-22	1.43227	0.0485114	0.0887987	1.7634	0.00183651	0.0115719	82.8477	249.661	486.218	127.775	154.803	79.6877	94.2874	74.568	261.2	302.007	185.776	459.48	672.081	327.094	106.74	157.334	119.251	160.207	189.559	114.645
	chalcone synthase	- symbol:Q9FUB7 "Chalcone synthase" species:140968 "Hypericum androsaemum" [GO:0005575 "cellular_component" evidence=ND] [GO:0009813 "flavonoid biosynthetic process" evidence=IDA] [GO:0016210 "naringenin-chalcone synthase activity" evidence=IDA] InterPro:	CHS (STO03G063050)	28.4584	5.53233e-85	3.63585e-81	79.6942	1.28238e-144	2.52834e-141	30.1915	4.48387e-88	8.50039e-86	44.9293	1.52588e-109	1.50421e-105	1.88634	52.3576	141.446	62.4859	90.8908	1.57831	2.31273	1.76798	51.5143	55.9659	49.5926	110.13	162.778	151.432	50.4496	63.3896	73.6185	71.1971	110.141	91.3342
	chalcone synthase 5	- symbol:Q9FUB7 "Chalcone synthase" species:140968 "Hypericum androsaemum" [GO:0005575 "cellular_component" evidence=ND] [GO:0009813 "flavonoid biosynthetic process" evidence=IDA] [GO:0016210 "naringenin-chalcone synthase activity" evidence=IDA] InterPro:	CHS (STO03G054960)	20.5589	3.43713e-47	2.18601e-44	51.2444	9.03285e-79	2.37456e-76	15.4521	5.21641e-39	2.04467e-37	7.5316	5.8552e-22	1.0689e-19	21.6378	435.89	1039.25	363.279	173.934	12.9092	26.5899	25.4143	443.159	565.882	298.629	887.494	1353.76	876.504	318.352	453.838	317.646	155.677	215.739	150.385
	chalcone synthase	- symbol:Q9FUB7 "Chalcone synthase" species:140968 "Hypericum androsaemum" [GO:0005575 "cellular_component" evidence=ND] [GO:0009813 "flavonoid biosynthetic process" evidence=IDA] [GO:0016210 "naringenin-chalcone synthase activity" evidence=IDA] InterPro:	CHS (STO03G054930)	17.441	4.56517e-50	3.75029e-47	39.4837	1.3014e-81	4.27641e-79	11.9278	4.51405e-38	1.68559e-36	6.11588	4.52866e-21	7.8322e-19	16.4299	279.491	606.626	212.634	107.069	10.4814	19.6794	19.1289	277.502	347.28	213.693	499.625	783.377	536.877	181.567	265.319	191.015	98.777	128.572	93.8596
	chalcone synthase	- symbol:Q9FUB7 "Chalcone synthase" species:140968 "Hypericum androsaemum" [GO:0005575 "cellular_component" evidence=ND] [GO:0009813 "flavonoid biosynthetic process" evidence=IDA] [GO:0016210 "naringenin-chalcone synthase activity" evidence=IDA] InterPro:	CHS (STO03G054970)	4.50748	2.00497e-12	6.02591e-11	31.8862	1.89376e-59	2.47267e-57	13.6787	1.24939e-34	3.97306e-33	24.3949	7.40483e-51	1.82492e-47	4.64679	20.2534	138.028	69.0818	120.697	3.3184	5.63179	4.99018	17.215	22.6759	20.8694	86.6771	163.572	163.834	56.9149	90.8501	59.4803	96.3162	134.885	130.891
	chalcone synthase	- symbol:CHS2 "Chalcone synthase 2" species:3879 "Medicago sativa" [GO:0009715 "chalcone biosynthetic process" evidence=IDA] [GO:0016210 "naringenin-chalcone synthase activity" evidence=IDA] InterPro:IPR011141 InterPro:IPR016039 InterPro:IPR018088 PIRSF:P	CHS (STO03G058240)	10.7534	1.13878e-51	1.06915e-48	20.9759	1.11557e-83	4.39891e-81	4.78018	2.32709e-23	4.19004e-22	5.64277	3.23797e-28	9.82152e-26	62.3852	647.051	1219.72	323.857	373.762	45.5016	70.4577	71.1964	587.681	709.071	644.402	981.78	1255.48	1421.89	267.245	345.525	358.8	319.314	431.056	370.916
	chalcone synthase	- symbol:Q9FUB7 "Chalcone synthase" species:140968 "Hypericum androsaemum" [GO:0005575 "cellular_component" evidence=ND] [GO:0009813 "flavonoid biosynthetic process" evidence=IDA] [GO:0016210 "naringenin-chalcone synthase activity" evidence=IDA] InterPro:	CHS (STO03G058210)	7.99345	1.86806e-24	2.1923e-22	16.3117	8.29423e-43	5.36161e-41	4.71241	2.77478e-14	2.68306e-13	7.57386	2.73595e-23	5.61896e-21	19.6914	153.604	299.482	100.875	158.329	12.9208	23.7727	22.3807	135.572	207.277	117.963	220.227	369.915	308.304	77.5275	110.342	114.755	124.516	176.757	173.714
	chalcone synthase	- symbol:Q9FUB7 "Chalcone synthase" species:140968 "Hypericum androsaemum" [GO:0005575 "cellular_component" evidence=ND] [GO:0009813 "flavonoid biosynthetic process" evidence=IDA] [GO:0016210 "naringenin-chalcone synthase activity" evidence=IDA] InterPro:	CHS (STO08G243540)	7.23721	4.4558e-16	2.19626e-14	13.7342	5.5288e-27	1.4175e-25	4.29144	2.23674e-09	1.38504e-08	3.06371	4.31084e-06	6.64004e-05	90.0644	641.64	1165.65	422.145	295.898	40.2829	91.9576	137.953	688.854	788.812	447.254	1007.34	1415.58	1074.04	352.33	527.044	387.059	269.909	352.961	264.825
	chalcone synthase	- symbol:Q9FUB7 "Chalcone synthase" species:140968 "Hypericum androsaemum" [GO:0005575 "cellular_component" evidence=ND] [GO:0009813 "flavonoid biosynthetic process" evidence=IDA] [GO:0016210 "naringenin-chalcone synthase activity" evidence=IDA] InterPro:	CHS (STO03G058230)	7.96162	1.02528e-76	2.88778e-73	13.4935	1.06085e-119	1.30723e-116	2.58615	2.3104e-17	2.77925e-16	3.43983	2.78911e-28	8.72858e-26	60.2548	459.263	753.618	168.257	218.832	61.7521	65.1692	53.8432	458.58	455.375	463.832	615.082	842.76	803.012	145.78	174.484	184.507	231.121	228.627	196.748
	chalcone synthase	- symbol:Q9FUB7 "Chalcone synthase" species:140968 "Hypericum androsaemum" [GO:0005575 "cellular_component" evidence=ND] [GO:0009813 "flavonoid biosynthetic process" evidence=IDA] [GO:0016210 "naringenin-chalcone synthase activity" evidence=IDA] InterPro:	CHS (STO03G058250)	5.7544	8.30377e-38	2.51873e-35	8.66889	1.11673e-56	1.28757e-54	2.34211	4.14547e-10	2.76964e-09	3.02091	4.73331e-16	4.26127e-14	168.592	933.766	1355.44	426.078	538.438	150.036	214.67	141.071	1004.39	986.815	810.089	1150.75	1476.56	1439.01	356.489	449.932	471.814	507.856	648.57	458.887
	chalcone synthase-like	- symbol:CHS "Naringenin-chalcone synthase" species:3483 "Cannabis sativa" [GO:0009715 "chalcone biosynthetic process" evidence=IDA] [GO:0016210 "naringenin-chalcone synthase activity" evidence=IDA] [GO:0034081 "polyketide synthase complex" evidence=IDA]	CHS (STO07G228230)	-1.21053	0.46071	0.673563	2.85079	4.74475e-05	0.000159013	2.6944	0.000118685	0.000391435	1.28676	0.328657	0.545087	14.1084	10.9836	36.9238	40.5353	18.8462	25.0679	11.2071	6.05026	11.2879	10.5549	11.1081	38.9521	22.2311	49.5883	45.7069	39.6868	36.2122	20.3728	17.5163	18.6495
	chalcone synthase-like	- symbol:Q9FUB7 "Chalcone synthase" species:140968 "Hypericum androsaemum" [GO:0005575 "cellular_component" evidence=ND] [GO:0009813 "flavonoid biosynthetic process" evidence=IDA] [GO:0016210 "naringenin-chalcone synthase activity" evidence=IDA] InterPro:	CHS (STO07G228240)	-1.01255	0.955256	0.980265	2.8318	1.80817e-06	7.6224e-06	2.56259	1.6025e-05	6.14208e-05	1.18782	0.435216	0.646293	3.94258	3.71261	10.4224	10.9056	4.88774	5.24889	4.33385	2.245	4.46798	3.02928	3.64058	12.9223	7.65615	10.6886	13.3678	10.3227	9.02626	6.88907	3.40339	4.37076
	chalcone synthase	- symbol:CHS "Naringenin-chalcone synthase" species:3483 "Cannabis sativa" [GO:0009715 "chalcone biosynthetic process" evidence=IDA] [GO:0016210 "naringenin-chalcone synthase activity" evidence=IDA] [GO:0034081 "polyketide synthase complex" evidence=IDA]	CHS (STO09G307690)	1.60133	0.114354	0.27164	17.8988	3.70725e-22	6.97444e-21	32.9308	9.51961e-32	2.65848e-30	8.98956	1.73275e-13	1.09848e-11	69.8427	106.066	1174.73	2510.41	672.8	44.8138	55.9268	108.788	44.3464	101.286	172.564	936.325	1476.85	1111.02	2106.02	3115.53	2309.69	575.725	832.758	609.917
	chalcone synthase	- symbol:CHS "Naringenin-chalcone synthase" species:3483 "Cannabis sativa" [GO:0009715 "chalcone biosynthetic process" evidence=IDA] [GO:0016210 "naringenin-chalcone synthase activity" evidence=IDA] [GO:0034081 "polyketide synthase complex" evidence=IDA]	CHS (STO09G307640)	1.57269	0.122317	0.284421	17.6279	1.08699e-22	2.12822e-21	32.1019	2.09919e-32	6.06858e-31	8.80444	1.07756e-13	7.12928e-12	33.1161	49.3857	548.409	1159.63	312.289	21.7556	27.1231	50.4696	20.7769	47.8061	79.574	442.151	695.46	507.616	980.207	1441.73	1056.94	269.612	387.302	279.951
	chalcone synthase-like	- symbol:CHS "Naringenin-chalcone synthase" species:3483 "Cannabis sativa" [GO:0009715 "chalcone biosynthetic process" evidence=IDA] [GO:0016210 "naringenin-chalcone synthase activity" evidence=IDA] [GO:0034081 "polyketide synthase complex" evidence=IDA]	CHS (STO07G228320)	1.14718	0.195551	0.39359	2.64107	2.43407e-20	3.95959e-19	3.13731	1.23852e-27	2.8295e-26	-1.1946	0.0946006	0.236544	29.9858	32.9486	73.4678	101.136	26.3601	36.9165	28.7328	24.3081	36.0095	33.2475	29.5886	71.048	78.4813	70.8742	97.7059	113.569	92.1334	29.1508	25.4397	24.4898
	chalcone synthase-like	- symbol:Q9FUB7 "Chalcone synthase" species:140968 "Hypericum androsaemum" [GO:0005575 "cellular_component" evidence=ND] [GO:0009813 "flavonoid biosynthetic process" evidence=IDA] [GO:0016210 "naringenin-chalcone synthase activity" evidence=IDA] InterPro:	CHS (STO07G228300)	1.24244	0.155561	0.337037	2.53954	7.92129e-10	5.05425e-09	3.09634	8.35063e-14	7.76242e-13	-1.01348	0.930253	0.966326	14.1581	17.0049	33.7442	47.4864	14.7931	13.0019	14.9533	14.519	17.7712	18.7704	14.4731	35.5871	43.4227	22.2229	48.2058	54.9962	39.2571	16.5144	14.7238	13.1412
	chalcone synthase-like	- symbol:CHS "Naringenin-chalcone synthase" species:3483 "Cannabis sativa" [GO:0009715 "chalcone biosynthetic process" evidence=IDA] [GO:0016210 "naringenin-chalcone synthase activity" evidence=IDA] [GO:0034081 "polyketide synthase complex" evidence=IDA]	CHS (STO07G228270)	-1.00042	0.997369	0.99887	1.83738	1.75129e-06	7.40477e-06	2.35673	1.4626e-11	1.1222e-10	-1.03949	0.762486	0.877286	20.9586	19.9556	35.698	52.9267	21.0871	28.7104	18.8904	15.2749	20.2924	20.6506	18.9237	38.1201	32.5667	36.4073	50.4856	59.6152	48.6793	22.1452	20.0356	21.0805
	probable chalcone--flavonone isomerase 3	- symbol:CHIL "AT5G05270" species:3702 "Arabidopsis thaliana" [GO:0005504 "fatty acid binding" evidence=IBA] [GO:0005783 "endoplasmic reticulum" evidence=IBA] [GO:0006631 "fatty acid metabolic process" evidence=IBA] [GO:0009507 "chloroplast" evidence=ISM]	CHI (STO05G132000)	4.79529	1.44917e-20	1.2005e-18	20.5073	8.09865e-72	1.66326e-69	4.87825	5.50092e-21	8.51304e-20	2.17328	4.19472e-06	6.48144e-05	177.02	825.312	3369.67	934.635	407.62	146.502	189.936	194.621	802.863	1043.35	629.719	2475.4	3380.83	4252.78	764.673	1099.3	939.93	354.457	460.918	407.487
	chalcone--flavonone isomerase 1B-1	- symbol:TT5 "AT3G55120" species:3702 "Arabidopsis thaliana" [GO:0005504 "fatty acid binding" evidence=IBA] [GO:0006631 "fatty acid metabolic process" evidence=IBA] [GO:0009507 "chloroplast" evidence=ISM] [GO:0009570 "chloroplast stroma" evidence=IBA] [GO	CHI (STO10G323650)	1.06721	0.689787	0.841429	7.95553	2.20438e-37	1.0498e-35	6.54599	5.54284e-31	1.49497e-29	4.0013	1.3587e-17	1.53075e-15	88.6472	90.85	655.255	625.424	375.84	81.8686	96.3745	87.6983	90.5844	92.565	89.4007	524.831	816.353	624.582	485.564	815.388	575.319	317.534	470.052	339.935
	Naringenin,2-oxoglutarate 3-dioxygenase	- symbol:GLYMA_16G128700 "Uncharacterized protein" species:3847 "Glycine max" [GO:0009416 "response to light stimulus" evidence=IBA] [GO:0009813 "flavonoid biosynthetic process" evidence=IBA] [GO:0045486 "naringenin 3-dioxygenase activity" evidence=IBA] I	F3H (STO06G201230)	2.52703	7.40048e-08	1.09788e-06	12.4141	4.59312e-49	3.8866e-47	3.86165	3.47358e-15	3.56879e-14	3.15373	2.31261e-11	1.00652e-09	36.5425	88.7223	420.14	151.999	121.861	39.3144	32.6299	37.6834	81.6678	99.2363	85.2629	311.074	476.447	472.9	122.83	193.678	139.491	94.6309	150.733	120.218
	flavanone 3-dioxygenase 3-like	- symbol:GLYMA_01G137100 "Uncharacterized protein" species:3847 "Glycine max" [GO:0045431 "flavonol synthase activity" evidence=IBA] InterPro:IPR005123 Pfam:PF03171 PROSITE:PS51471 GO:GO:0016491 GO:GO:0046872 Proteomes:UP000008827 eggNOG:KOG0143 eggNOG:CO	F3H (STO09G307420)	1.79936	0.0578554	0.164174	2.40527	0.00454087	0.0104114	1.25626	0.461722	0.569669	28.354	2.13697e-27	6.28842e-25	9.17157	15.7136	20.6799	12.5368	274.199	13.1699	8.42567	5.91918	20.2512	12.2357	14.6538	29.7475	14.2143	18.0778	23.8699	4.84314	8.89724	287.732	352.802	182.062
	flavanone 3-dioxygenase 3-like	- symbol:GLYMA_01G137100 "Uncharacterized protein" species:3847 "Glycine max" [GO:0045431 "flavonol synthase activity" evidence=IBA] InterPro:IPR005123 Pfam:PF03171 PROSITE:PS51471 GO:GO:0016491 GO:GO:0046872 Proteomes:UP000008827 eggNOG:KOG0143 eggNOG:CO	F3H (STO09G307410)	2.88026	0.00878052	0.0368962	3.36366	0.00257091	0.00623393	1.3895	0.420031	0.52845	17.2518	9.18857e-13	5.07456e-11	1.05706	2.86805	3.27379	1.56315	19.0934	2.17237	0.801031	0.197779	4.02516	1.63968	2.93931	3.89054	1.69255	4.23827	2.59783	0.879768	1.21187	26.179	17.9618	13.1394
	flavonol synthase/flavanone 3-hydroxylase-like	- symbol:POPTR_0002s08720g "Uncharacterized protein" species:3694 "Populus trichocarpa" [GO:0045431 "flavonol synthase activity" evidence=IBA] InterPro:IPR005123 Pfam:PF03171 PROSITE:PS51471 GO:GO:0046872 eggNOG:KOG0143 eggNOG:COG3491 HOGENOM:HOG000276735	FLS (STO09G308580)	6.92092	1.96453e-27	3.00253e-25	17.0566	4.39393e-57	5.21872e-55	5.37039	4.1927e-21	6.54499e-20	5.02254	1.41638e-19	2.03835e-17	26.3635	178.001	419.582	153.602	140.872	18.9582	32.3105	27.8217	192.754	214.73	126.519	336.023	543.056	379.666	130.549	175.631	154.627	126.516	172.007	124.092
	flavonoid 3'-monooxygenase	- symbol:sf3'h1 "Flavonoid 3'-hydroxylase" species:3847 "Glycine max" [GO:0016020 "membrane" evidence=IBA] [GO:0016709 "oxidoreductase activity, acting on paired donors, with incorporation or reduction of molecular oxygen, NAD(P)H as one donor, and incorp	F3'H (STO12G384110)	3.02496	7.61519e-18	4.72141e-16	8.60849	3.60771e-63	5.60076e-61	4.81674	1.84593e-34	5.8138e-33	2.62937	5.64628e-14	3.92363e-12	21.5051	61.7735	171.988	111.386	59.6227	25.8713	20.0574	18.5865	57.6632	56.8922	70.765	168.092	185.226	162.646	100.662	128.662	104.834	66.2122	64.5929	48.0631
	flavonoid 3'-monooxygenase	- symbol:sf3'h1 "Flavonoid 3'-hydroxylase" species:3847 "Glycine max" [GO:0016020 "membrane" evidence=IBA] [GO:0016709 "oxidoreductase activity, acting on paired donors, with incorporation or reduction of molecular oxygen, NAD(P)H as one donor, and incorp	F3'H (STO12G384100)	-1.08414	0.602523	0.783103	5.40471	7.29703e-28	1.97893e-26	3.02621	7.20931e-13	6.17994e-12	2.49768	3.0468e-09	9.45995e-08	14.1852	12.5567	71.5996	46.2177	37.4896	12.9383	16.9774	12.64	12.717	12.8179	12.1354	71.8104	87.9755	55.013	40.1801	60.7824	37.6906	36.133	43.7287	32.6071

## Sheet: Table S6
Table S6. Co-expression analysis of wound-inducible DEGs based on the expression patterns
Statistically significant p-value and q-value < 0.05 is highlighted with yellow color in background. Red markers indicated significant up-regulated DEGs. FC, fold change.
Cluster	Group	Note	Gene names (Gene ID)	T1			T3			T6			T24			Average FPKM
				FC	p-value	q-value	FC	p-value	q-value	FC	p-value	q-value	FC	p-value	q-value	T0	T1	T3	T6	T24
Cluster I	A	bHLHs	bHLH35 (STO03G064480)	13.9106	5.16909e-70	1.27392e-66	4.04784	7.34372e-21	1.25576e-19	3.18978	8.07567e-15	8.08222e-14	-1.59529	0.0021661	0.0132301	22.6861	300.927	86.1737	78.7419	15.0227
	C		bHLH35 (STO12G388410)	6.49574	2.16412e-52	2.13339e-49	-1.40719	0.00584379	0.0131181	-2.473	3.88959e-13	3.40076e-12	-1.03377	0.788082	0.892158	77.4899	479.657	51.3614	33.957	79.2881
	D		bHLH130 (STO04G108540)	5.70619	7.2046e-39	2.32862e-36	2.65729	2.8207e-13	2.55339e-12	-1.17612	0.229324	0.32638	2.75601	3.51705e-14	2.53074e-12	26.0998	143.125	64.8306	24.0873	76.3588
	B	ERFs	CRF4 (STO05G129940)	17.2487	2.29979e-09	4.44868e-08	7.51239	2.36677e-05	8.37309e-05	3.26068	0.0134232	0.0290348	2.27138	0.0867264	0.223633	1.5387	25.2593	11.0186	5.5679	3.75847
	B		ERF5 (STO06G196230)	4.01798	3.7051e-06	3.99835e-05	2.10442	0.0133363	0.027507	-1.22351	0.502763	0.60727	-1.88284	0.0357496	0.11872	36.1287	140.835	72.0585	32.4872	20.7627
	B		ERF8 (STO08G238510)	3.76543	4.6082e-08	7.1427e-07	1.31566	0.260122	0.356899	-2.11983	0.00229225	0.00595128	-1.6045	0.0539874	0.160143	20.6629	73.8662	25.3525	10.6089	13.7136
	C		ERF109 (STO10G319350)	27.6738	7.20685e-07	8.88064e-06	3.41635	0.0673285	0.113856	-1.00816	0.990399	0.99413	-2.33654	0.214101	0.412268	1.55221	42.6915	5.17016	1.715	0.728585
	E		ERF109 (STO02G031390)	13.8128	8.99355e-18	5.48969e-16	8.62947	2.27264e-12	1.88504e-11	6.39492	1.77269e-09	1.10883e-08	-1.9517	0.0696998	0.192357	0.858039	11.8526	7.24562	6.1636	0.454741
	F		ERF020 (STO04G113600)	15.8748	1.91434e-28	3.14527e-26	10.4973	7.11989e-21	1.22066e-19	3.02143	1.9465e-05	7.36704e-05	1.17222	0.565815	0.747846	1.09018	17.4309	11.1455	3.70665	1.37855
	A	ET	SAM2 (STO04G117330)	4.67865	9.24724e-15	3.78255e-13	2.2893	3.19782e-05	0.000110633	1.81395	0.00278942	0.00711833	-1.03405	0.866546	0.93334	162.777	727.909	350.494	323.308	167.43
	E		ACO1 (STO11G353090)	6.61933	7.81165e-61	1.1001e-57	3.61408	6.28759e-29	1.81502e-27	4.08551	1.94381e-34	6.10259e-33	1.92622	1.43004e-08	3.92138e-07	29.6495	189.071	99.8199	131.08	60.3421
	A	JA	JAZ (STO09G279750)	3.24297	4.35756e-33	1.04773e-30	1.65457	2.99152e-07	1.39732e-06	1.47859	6.91412e-05	0.000238653	1.21402	0.0485866	0.148126	248.33	769.28	383.17	396.9	318.29
	B		LOX3-1 (STO01G005100)	9.0983	5.70872e-69	1.25059e-65	3.10093	2.45333e-19	3.72683e-18	1.44166	0.00369206	0.00917245	-1.1908	0.166348	0.34781	48.8169	424.13	142.127	76.3991	43.5103
	B		AOS1 (STO09G315120)	29.2672	3.20061e-33	7.79052e-31	7.83745	2.52299e-13	2.29232e-12	2.08736	0.00907855	0.0205314	2.43013	0.00163572	0.0105323	6.38154	178.003	47.4815	14.69	16.4879
	C		OPR3 (STO03G063940)	10.2602	1.68587e-33	4.15484e-31	2.62575	5.76076e-07	2.59788e-06	1.40971	0.0754939	0.129689	1.29208	0.184741	0.373709	101.488	990.212	248.398	155.862	138.717
	C		OPCL1 (STO05G118310)	8.90818	3.90289e-64	7.69494e-61	2.00921	7.52592e-08	3.79977e-07	2.05434	2.838e-08	1.56165e-07	1.81924	3.99954e-06	6.24346e-05	27.2509	231.138	51.418	60.8191	52.479
	C		JMT (STO06G200560)	143.45	3.17983e-19	2.34807e-17	7.2789	0.000355875	0.00101672	3.57449	0.0223491	0.0455389	5.02514	0.00372685	0.0204961	0.718223	100.74	5.01659	2.85907	3.83725
	C		JMT (STO11G364450)	7.16392	4.12565e-37	1.1962e-34	1.95029	1.73372e-05	6.2754e-05	1.76929	0.000243256	0.000758626	1.32859	0.0684094	0.189752	20.73	141.646	37.9003	39.8893	28.9498
	C		CYP94C1 (STO07G213990)	519.696	1.0119e-76	2.88778e-73	88.2151	4.80636e-40	2.6769e-38	54.2282	4.60593e-32	1.30475e-30	12.4373	2.58318e-13	1.57678e-11	0.129555	65.2311	10.8307	7.7853	1.71409
	C		CYP94C1 (STO12G378540)	58.9866	3.48664e-40	1.40291e-37	3.90142	2.23908e-05	7.95848e-05	2.30652	0.0112229	0.0248034	5.0998	2.79614e-07	5.83989e-06	0.212973	12.6474	0.81263	0.554963	1.18664
	C		JAZ (STO01G005270)	21.2351	3.08342e-141	6.07926e-137	4.53258	1.52189e-35	6.41277e-34	1.28205	0.0442711	0.0821659	2.78175	4.91561e-17	5.07414e-15	19.35	394.2	81.64	26.89	56.72
	C		JAZ (STO06G196560)	14.0577	3.21771e-103	3.17202e-99	1.6702	3.65575e-05	0.000125155	1.98981	2.75757e-08	1.51867e-07	1.42617	0.00435239	0.0231861	29.39	398.72	45.8	63.4	44.37
	C		JAZ (STO02G051700)	7.07431	2.13975e-14	8.35394e-13	-1.3161	0.299376	0.398602	-1.14632	0.603483	0.698502	1.45517	0.148768	0.321896	10.37	69.41	7.37	9.88	15.91
	C		JAZ (STO11G367890)	5.60523	2.33421e-49	1.77005e-46	1.35862	0.00911704	0.019568	1.48362	0.000776626	0.00221623	1.71118	4.62695e-06	7.07718e-05	51.9	277.22	66.07	83.5	93.98
	D		LOX3 (STO02G025740)	8.86926	2.11273e-31	4.47899e-29	-1.21661	0.296829	0.395692	-1.93261	0.000467563	0.00138895	3.43618	4.42367e-11	1.802e-09	50.5337	424.93	39.1225	28.4335	183.017
	E		AOS3 (STO02G031980)	3.91698	2.0704e-07	2.82491e-06	2.07121	0.00572166	0.0128762	3.78631	4.06299e-07	1.93774e-06	1.04675	0.86298	0.931377	5.30049	19.7372	10.3493	22.0528	5.9139
	F		JAZ (STO13G422670)	32.1431	6.35974e-49	4.64402e-46	33.7274	2.62835e-50	2.33426e-48	13.0817	2.25747e-27	5.05776e-26	8.62219	1.65368e-19	2.34561e-17	2.12	68.7	69.95	31.59	20.4
	F		AOC3 (STO10G322150)	6.54943	6.95031e-12	1.91119e-10	6.86741	2.03073e-12	1.69221e-11	1.69524	0.0544168	0.0981413	1.48398	0.150445	0.324173	52.8672	326.861	340.507	98.1591	82.6691
	F		KAT2 (STO01G024280)	6.69033	9.65485e-22	8.77212e-20	6.16343	4.8546e-20	7.74379e-19	2.79409	2.26171e-07	1.11591e-06	1.91794	0.00104113	0.00727906	35.9031	227.281	206.688	109.2	73.1062
	F		ACX1 (STO11G368240)	5.20087	4.74437e-33	1.12699e-30	6.42415	1.3243e-41	7.98466e-40	3.73113	1.14452e-21	1.85266e-20	1.4602	0.00601692	0.0301473	67.7465	336.008	405.002	274.476	104.657
	B	MYBs	MYB14 (STO07G212160)	19.5525	2.53231e-29	4.62287e-27	9.25603	6.56897e-17	8.2231e-16	2.48575	0.000977828	0.00274081	-1.48575	0.203211	0.397692	0.935141	18.3944	8.53407	2.61794	0.675643
	B		MYB308 (STO04G089490)	4.68773	3.12614e-16	1.57232e-14	2.22554	3.56086e-05	0.000122204	-1.62463	0.0235916	0.0477596	-1.55429	0.0389298	0.126033	2.84252	12.9841	5.98955	1.89599	1.94201
	C		MYB13 (STO07G212150)	29.8567	3.03455e-31	6.36481e-29	3.77338	6.53892e-06	2.53383e-05	2.14185	0.0101818	0.0227447	-2.05888	0.0207224	0.0788122	2.71527	79.4624	9.90467	6.51164	1.41488
	D		MYB78 (STO08G235580)	4.91027	1.59359e-19	1.20843e-17	1.60471	0.00771611	0.0168641	-1.55599	0.0143357	0.0307757	2.22124	6.37594e-06	9.36025e-05	13.8493	65.0699	20.7678	9.61592	32.6233
	B	NACs	NAC83 (STO08G248290)	3.64439	3.65854e-24	4.1455e-22	2.35376	1.96017e-11	1.47563e-10	-1.17273	0.213065	0.307683	1.20104	0.151733	0.326269	153.51	534.919	336.423	142.135	194.962
	C		NAC83 (STO13G408840)	21.1262	5.07233e-61	8.09064e-58	3.45875	3.25083e-11	2.40681e-10	2.04777	0.000142256	0.000463359	1.31214	0.154061	0.329587	5.56054	113.42	17.9691	12.4151	7.76725
	C		NAC72 (STO07G208940)	6.39459	2.9517e-63	5.29051e-60	2.18282	1.84926e-12	1.54951e-11	1.5886	3.01281e-05	0.000110369	2.41758	1.56493e-15	1.34734e-13	57.686	354.917	117.783	99.3779	147.929
	E		NAC69 (STO01G006230)	3.23451	1.76399e-16	9.15233e-15	2.26024	1.07356e-08	6.02858e-08	2.16423	6.14407e-08	3.23981e-07	-1.68787	0.000268697	0.00233684	28.4797	88.7909	60.4342	66.9671	17.9382
	F		NAC90 (STO08G242670)	5.522	2.21059e-16	1.13205e-14	4.30231	2.39896e-12	1.98647e-11	1.92297	0.00172444	0.00458889	-1.91902	0.00201098	0.0124838	19.8282	106.77	80.1158	41.5284	11.0488
	F		NAC72 (STO04G116050)	8.75436	1.24646e-27	1.95042e-25	8.82635	7.79241e-28	2.10748e-26	5.70738	2.29317e-18	2.9922e-17	2.04819	0.000333608	0.00282535	14.8176	123.838	121.438	91.2141	32.0967
	B	WRKYs	WRKY40 (STO09G284730)	32.0202	1.54578e-41	6.77256e-39	11.8702	5.83597e-22	1.08549e-20	1.86887	0.015216	0.0324427	2.32661	0.00103912	0.00727014	12.7214	397.179	142.588	25.9849	31.8157
	B		WRKY41 (STO06G193230)	4.96345	1.38902e-10	3.18072e-09	2.74048	5.39696e-05	0.000179317	-1.42588	0.155515	0.237844	-2.50241	0.000242371	0.00215543	195.964	947.042	511.276	151.176	84.2987
	B		WRKY53 (STO06G173250)	3.91219	3.45002e-07	4.50169e-06	1.72478	0.0418174	0.0752462	-1.18529	0.52615	0.629083	-3.51895	3.07273e-06	4.91478e-05	31.2888	119.349	51.1467	29.0763	9.55518
	F		WRKY33 (STO06G166370)	5.80874	3.59245e-13	1.21282e-11	5.15963	1.1983e-11	9.18215e-11	1.62336	0.0453599	0.0839647	-1.26598	0.33025	0.547115	69.5799	395.259	339.665	123.755	59.1692
	F		WRKY53 (STO09G306920)	5.38231	3.73718e-13	1.25738e-11	3.85449	5.82897e-09	3.38671e-08	-1.23157	0.371748	0.48093	-2.71003	2.2958e-05	0.000285938	20.6976	108.892	75.3033	18.3782	8.1621
	F		WRKY40 (STO01G001020)	4.25949	1.20023e-22	1.21352e-20	4.01994	5.32726e-21	9.17312e-20	1.85677	2.90259e-05	0.000106628	1.9333	8.43237e-06	0.000118922	189.564	777.293	713.903	381.372	390.336
	F		WRKY17 (STO03G064580)	4.33934	8.92971e-22	8.15084e-20	3.86288	1.05934e-18	1.53461e-17	2.02028	4.56104e-06	1.89796e-05	1.21232	0.211055	0.408422	26.9148	112.822	97.8796	59.2258	34.7675
	F		WRKY31 (STO02G029030)	4.18093	1.5983e-16	8.38089e-15	4.04297	7.88816e-16	8.94839e-15	2.5918	4.01887e-08	2.16966e-07	1.84939	0.000395869	0.00326567	40.5837	163.714	154.316	114.309	80.1396
Cluster II	H	bHLHs	bHLH041 (STO12G388930)	5.25558	1.43776e-13	5.14463e-12	20.2534	4.64127e-41	2.74797e-39	6.62073	3.57475e-17	4.24321e-16	2.58459	2.3819e-05	0.000294984	9.69932	49.4674	185.244	69.6772	26.7681
	K		MYC2 (STO11G372870)	1.03198	0.874531	0.94226	6.13154	1.94032e-21	3.46831e-20	2.79209	9.44645e-08	4.86029e-07	3.07976	4.79715e-09	1.44619e-07	2.53439	2.48489	14.4123	7.58919	8.18943
	G	ERFs	ERF2 (STO11G368050)	3.12025	6.93151e-10	1.4554e-08	5.65555	5.45534e-21	9.38546e-20	3.45172	1.84395e-11	1.40585e-10	1.57867	0.0134536	0.0567139	42.4053	126.996	223.702	159.088	71.1466
	H		ERF1B (STO03G059640)	5.27006	6.607e-18	4.12227e-16	10.6729	7.84965e-35	3.12024e-33	2.81108	8.87911e-08	4.58874e-07	-1.14667	0.485463	0.687121	12.1213	61.4201	120.969	36.7395	11.1961
	H		ERF1B3 (STO12G392060)	1.84201	0.00498048	0.0230289	4.93463	1.6078e-13	1.48474e-12	1.92716	0.0025211	0.00648989	-1.27362	0.27001	0.47964	12.976	23.0836	59.9252	27.2147	10.8824
	I		ABR1A (STO10G335680)	6.42324	6.76432e-26	9.07248e-24	102.92	1.26017e-155	4.96908e-152	64.9456	1.61501e-126	6.92209e-124	15.7215	8.96476e-56	2.94582e-52	1.75159	10.7699	167.895	123.125	29.2484
	I		ABR1B (STO03G085370)	1.65106	0.0170505	0.0632964	15.8425	1.57749e-44	1.11078e-42	9.68298	2.05481e-30	5.40169e-29	2.35466	2.86193e-05	0.000345323	1.37011	2.20417	20.622	14.6193	3.48187
	I		RAP2-3 (STO08G236350)	1.66095	0.0127042	0.0497468	6.89635	1.91767e-21	3.43092e-20	3.91548	1.83576e-11	1.40015e-10	1.82881	0.00300684	0.0172535	31.6262	50.398	203.134	134.66	61.593
	J		ERF114 (STO04G090570)	23.8502	4.25097e-30	8.21687e-28	160.428	3.9887e-76	9.47485e-74	58.1379	4.09797e-49	2.36244e-47	7.10935	6.07411e-12	2.89269e-10	0.279669	6.91427	45.287	19.083	2.26127
	J		ERF096A (STO03G059670)	2.59046	0.000147163	0.0011087	63.3421	1.65859e-64	2.81903e-62	23.9193	2.08694e-38	7.8824e-37	1.35789	0.229751	0.432065	3.41838	8.54874	204.711	89.3725	4.93658
	J		ERF096 (STO08G238700)	-1.96227	0.00569105	0.0257232	6.08787	4.83007e-16	5.58205e-15	2.17237	0.000581149	0.00169848	1.22881	0.368794	0.584826	4.70933	2.27887	26.9508	11.0883	6.15499
	K		ERF1B (STO08G238720)	-5.3368	9.2952e-07	1.11995e-05	5.25169	1.92811e-07	9.25153e-07	2.25592	0.0108864	0.0241408	3.58021	6.34746e-05	0.000685734	7.0439	1.23213	34.5014	16.9513	26.7748
	G	ET	SAM (STO03G061350)	1.65362	8.85776e-08	1.2898e-06	2.52006	8.24676e-23	1.63575e-21	1.66051	6.91201e-08	3.61862e-07	1.15843	0.117866	0.274785	731.98	1163.08	1725.72	1315.46	898.533
	G		ACS (STO06G193910)	3.12186	1.67687e-06	1.92328e-05	7.24492	7.153e-17	8.90895e-16	3.00172	3.73795e-06	1.57743e-05	-1.19452	0.457349	0.665601	9.65938	29.4713	65.6126	31.6459	8.66895
	G		ACO (STO09G290810)	5.61011	7.64899e-17	4.2125e-15	14.9305	4.17578e-39	2.21316e-37	7.99825	8.51688e-24	1.56787e-22	-1.52639	0.0429498	0.135509	18.7633	102.146	262.506	163.223	13.1444
	G		ACO (STO09G290820)	5.59092	5.87925e-16	2.84804e-14	12.8431	3.04658e-33	1.10214e-31	6.27462	5.74859e-18	7.29339e-17	-1.70223	0.0133387	0.056338	19.091	103.636	229.809	130.079	11.9956
	G	Flavonoid	PAL1 (STO13G435570)	6.32309	1.30981e-39	4.93814e-37	9.23311	9.47457e-57	1.09883e-54	2.74748	5.35817e-13	4.64768e-12	5.7458	8.87352e-36	5.30153e-33	107.649	654.591	930.971	320.646	657.371
	G		CHS (STO03G058210)	7.99345	1.86806e-24	2.1923e-22	16.3117	8.29423e-43	5.36161e-41	4.71241	2.77478e-14	2.68306e-13	7.57386	2.73595e-23	5.61896e-21	19.6914	153.604	299.482	100.875	158.329
	H		PAL1 (STO08G240820)	5.16171	6.93219e-31	1.40902e-28	7.32927	1.09911e-44	7.79502e-43	2.8649	1.26571e-13	1.15745e-12	2.0328	5.92695e-07	1.14613e-05	168.967	845.253	1161.01	524.703	365.247
	H		4CL (STO07G231630)	3.11172	4.47848e-10	9.60803e-09	6.29743	4.87665e-24	1.03274e-22	1.43227	0.0485114	0.0887987	1.7634	0.00183651	0.0115719	82.8477	249.661	486.218	127.775	154.803
	H		CHS (STO03G054960)	20.5589	3.43713e-47	2.18601e-44	51.2444	9.03285e-79	2.37456e-76	15.4521	5.21641e-39	2.04467e-37	7.5316	5.8552e-22	1.0689e-19	21.6378	435.89	1039.25	363.279	173.934
	H		CHS (STO03G054930)	17.441	4.56517e-50	3.75029e-47	39.4837	1.3014e-81	4.27641e-79	11.9278	4.51405e-38	1.68559e-36	6.11588	4.52866e-21	7.8322e-19	16.4299	279.491	606.626	212.634	107.069
	H		CHS (STO03G058240)	10.7534	1.13878e-51	1.06915e-48	20.9759	1.11557e-83	4.39891e-81	4.78018	2.32709e-23	4.19004e-22	5.64277	3.23797e-28	9.82152e-26	62.3852	647.051	1219.72	323.857	373.762
	H		CHS (STO08G243540)	7.23721	4.4558e-16	2.19626e-14	13.7342	5.5288e-27	1.4175e-25	4.29144	2.23674e-09	1.38504e-08	3.06371	4.31084e-06	6.64004e-05	90.0644	641.64	1165.65	422.145	295.898
	H		CHS (STO03G058230)	7.96162	1.02528e-76	2.88778e-73	13.4935	1.06085e-119	1.30723e-116	2.58615	2.3104e-17	2.77925e-16	3.43983	2.78911e-28	8.72858e-26	60.2548	459.263	753.618	168.257	218.832
	H		CHS (STO03G058250)	5.7544	8.30377e-38	2.51873e-35	8.66889	1.11673e-56	1.28757e-54	2.34211	4.14547e-10	2.76964e-09	3.02091	4.73331e-16	4.26127e-14	168.592	933.766	1355.44	426.078	538.438
	H		CHI (STO05G132000)	4.79529	1.44917e-20	1.2005e-18	20.5073	8.09865e-72	1.66326e-69	4.87825	5.50092e-21	8.51304e-20	2.17328	4.19472e-06	6.48144e-05	177.02	825.312	3369.67	934.635	407.62
	H		FLS (STO09G308580)	6.92092	1.96453e-27	3.00253e-25	17.0566	4.39393e-57	5.21872e-55	5.37039	4.1927e-21	6.54499e-20	5.02254	1.41638e-19	2.03835e-17	26.3635	178.001	419.582	153.602	140.872
	I		F3'H (STO12G384110)	3.02496	7.61519e-18	4.72141e-16	8.60849	3.60771e-63	5.60076e-61	4.81674	1.84593e-34	5.8138e-33	2.62937	5.64628e-14	3.92363e-12	21.5051	61.7735	171.988	111.386	59.6227
	J		F3H (STO06G201230)	2.52703	7.40048e-08	1.09788e-06	12.4141	4.59312e-49	3.8866e-47	3.86165	3.47358e-15	3.56879e-14	3.15373	2.31261e-11	1.00652e-09	36.5425	88.7223	420.14	151.999	121.861
	J		4CH (STO05G161760)	6.7708	8.54459e-22	7.90916e-20	28.3137	3.27236e-63	5.12047e-61	9.97034	8.36942e-31	2.242e-29	9.71851	3.70502e-30	1.40477e-27	19.8453	131.374	524.122	213.737	204.664
	K		CHS (STO03G063050)	28.4584	5.53233e-85	3.63585e-81	79.6942	1.28238e-144	2.52834e-141	30.1915	4.48387e-88	8.50039e-86	44.9293	1.52588e-109	1.50421e-105	1.88634	52.3576	141.446	62.4859	90.8908
	K		CHS (STO03G054970)	4.50748	2.00497e-12	6.02591e-11	31.8862	1.89376e-59	2.47267e-57	13.6787	1.24939e-34	3.97306e-33	24.3949	7.40483e-51	1.82492e-47	4.64679	20.2534	138.028	69.0818	120.697
	K		F3'H (STO12G384100)	-1.08414	0.602523	0.783103	5.40471	7.29703e-28	1.97893e-26	3.02621	7.20931e-13	6.17994e-12	2.49768	3.0468e-09	9.45995e-08	14.1852	12.5567	71.5996	46.2177	37.4896
	G	JA	AIM1 (STO08G252570)	2.9967	9.77235e-19	6.83233e-17	5.45331	4.93887e-43	3.23504e-41	3.52666	2.24864e-24	4.28349e-23	1.45331	0.00288176	0.0166726	28.5087	81.5693	145.214	108.891	43.5952
	H		LOX3-1 (STO09G279910)	2.34371	6.92945e-07	8.56022e-06	3.48022	3.56211e-13	3.20541e-12	1.5325	0.0128925	0.0280501	-1.29697	0.130547	0.294718	27.5925	62.5957	89.607	45.6338	22.5417
	I		AOS1 (STO05G120480)	4.14463	1.67533e-16	8.76151e-15	10.0359	7.3953e-41	4.35241e-39	6.01138	2.31212e-25	4.69473e-24	2.41067	3.44548e-07	7.06145e-06	20.5314	80.8708	193.805	133.982	52.6968
	H	MYBs	MYB44 (STO10G320010)	5.59376	2.6689e-06	2.95951e-05	9.9554	3.40073e-10	2.26516e-09	2.6286	0.00861081	0.0196153	-2.05823	0.0571797	0.166547	2.7929	15.2855	26.5843	8.08239	1.46223
	H		MYB308 (STO03G086740)	1.80198	0.00365105	0.0176952	3.715	7.13824e-11	5.13453e-10	1.41901	0.0843054	0.142187	1.18367	0.406745	0.620839	9.82679	17.1233	34.2358	15.0103	12.335
	H		MYB1 (STO06G167570)	1.48631	0.00057322	0.00364803	3.13124	5.54749e-24	1.17354e-22	1.45484	0.00106736	0.00296689	-1.33795	0.0132514	0.0560295	9.4572	13.511	27.7168	14.8895	7.46479
	I		MYB4 (STO08G232530)	9.49672	2.17675e-17	1.26598e-15	39.0072	3.1743e-44	2.20368e-42	17.6011	1.34463e-27	3.06483e-26	5.33559	3.63948e-10	1.30941e-08	1.26331	11.8617	47.4071	24.9292	7.38092
	I		MYB4 (STO03G059520)	5.49936	9.55334e-15	3.8916e-13	17.6085	7.04775e-39	3.67602e-37	9.23983	5.10264e-24	9.53588e-23	3.15282	1.84095e-07	3.99299e-06	31.5074	169.454	523.215	317.621	106.664
	K		MYB308 (STO10G317620)	2.58087	2.72024e-12	7.96913e-11	4.54011	2.31343e-29	6.8077e-28	3.34507	3.33027e-19	4.58517e-18	3.18678	8.63848e-18	1.00186e-15	10.5703	26.0034	44.6775	38.0723	35.4585
	G	NACs	NAC2 (STO04G089770)	25.0163	1.28874e-35	3.34327e-33	43.4956	2.85177e-48	2.31381e-46	19.6637	9.89685e-31	2.64758e-29	2.4245	0.000631474	0.00481668	13.7452	328.455	561.522	294.327	35.772
	G		NAC2 (STO03G086330)	7.94439	3.73029e-29	6.68603e-27	10.8027	6.41894e-38	3.19585e-36	7.8415	8.15699e-29	1.97814e-27	2.49481	7.85942e-07	1.48e-05	44.6955	338.319	450.676	379.757	118.704
	I	PRs	PR10-1 (STO10G345160)	8.25919	1.59677e-32	3.66069e-30	96.972	2.93503e-146	7.23338e-143	48.67	4.9006e-106	1.38029e-103	8.39635	5.12763e-33	2.46577e-30	28.1726	225.157	2550.94	1490.45	250.864
	I		PR10-1 (STO10G345190)	5.0873	7.652e-16	3.64413e-14	83.0874	1.33366e-106	1.01132e-103	48.3234	1.70559e-82	2.92412e-80	11.1592	5.56665e-33	2.61315e-30	24.1382	119.553	1871.21	1268.47	285.72
	I		STH-2 (STO03G062560)	5.13916	7.55895e-13	2.38834e-11	48.2403	6.98274e-65	1.20765e-62	24.954	3.0879e-45	1.5452e-43	5.80621	1.28386e-14	9.73563e-13	24.3566	121.526	1095.59	659.16	151.306
	I		PR10-1 (STO10G345180)	2.93587	9.46493e-09	1.6506e-07	34.7599	6.18047e-80	1.84627e-77	18.76	3.84028e-55	2.83577e-53	4.78634	6.85182e-17	6.78847e-15	121.314	344.156	3918.51	2460.32	614.379
	I		PR10-1 (STO10G345220)	1.76699	0.0154577	0.058496	5.26178	1.62347e-12	1.36682e-11	3.0148	2.67592e-06	1.15244e-05	1.40303	0.149754	0.323258	1354.85	2312.22	6691.71	4461.57	2006.66
	K		EP3 (STO12G374780)	3.29039	3.38549e-25	4.25149e-23	11.1676	1.31562e-99	8.94438e-97	7.41597	4.25225e-69	4.73657e-67	7.18825	5.43446e-67	2.67865e-63	20.3904	64.8392	213.19	164.677	155.855
	J	SA	CM1 (STO08G259570)	1.55388	0.000140581	0.00106399	6.2903	8.00687e-58	9.86647e-56	3.18414	7.30013e-24	1.35018e-22	1.30892	0.0200824	0.0769869	29.4265	44.146	172.483	101.361	40.8427
	G	WRKYs	WRKY71 (STO02G027260)	5.62494	1.85786e-26	2.57955e-24	9.93664	9.37732e-46	6.87299e-44	4.87822	1.53816e-22	2.6166e-21	1.63988	0.00262247	0.0154296	6.83138	37.4292	64.1064	36.2725	11.9595
	G		WRKY17 (STO09G311480)	2.86438	1.12004e-06	1.32709e-05	6.19864	3.04235e-17	3.93332e-16	2.88045	9.79242e-07	4.46192e-06	-1.40549	0.115915	0.271455	67.6504	188.619	393.772	213.017	51.5218
	G		WRKY48 (STO03G061790)	3.39656	3.43487e-11	8.61602e-10	4.69759	2.4863e-17	3.23466e-16	2.87333	1.06045e-08	6.12056e-08	1.59701	0.0131355	0.0556468	2.70394	8.82893	11.8946	8.44319	4.59641
	G		WRKY24 (STO09G301590)	2.46882	4.3264e-08	6.72177e-07	3.38664	1.42879e-13	1.32503e-12	2.25609	8.17929e-07	3.75729e-06	1.11504	0.509456	0.706388	148.573	353.735	472.522	362.735	176.261
	H		WRKY55 (STO05G131900)	2.19161	0.000142409	0.00107658	7.33694	1.00169e-22	1.96706e-21	1.9034	0.00179348	0.00475081	-2.10589	0.0006538	0.00497103	3.88571	8.27048	26.8114	8.02201	1.93381
	I		WRKY40 (STO09G312720)	5.48455	6.90622e-16	3.31297e-14	20.8878	1.92067e-47	1.50269e-45	13.006	2.89236e-34	8.99459e-33	3.12181	7.19599e-08	1.681e-06	7.08785	37.4282	139.469	100.792	23.6903
	I		WRKY23 (STO08G235720)	1.92744	1.51705e-10	3.45383e-09	5.2977	2.53704e-60	3.52255e-58	3.20586	3.09494e-30	8.0395e-29	1.75707	3.71626e-08	9.1702e-07	36.6604	67.8955	180.411	126.869	68.0056
	I		WRKY75 (STO08G248590)	1.90437	0.000303812	0.00210765	5.15446	3.33735e-20	5.38014e-19	2.89005	2.58098e-09	1.58921e-08	1.8313	0.000690414	0.00520145	104.711	191.767	500.864	324.754	202.582
	K		WRKY61 (STO03G069100)	2.67598	0.00705648	0.0308867	13.8352	4.05713e-13	3.64089e-12	8.08691	8.18155e-09	4.76536e-08	5.37845	3.61106e-06	5.68201e-05	1.1741	3.09354	15.2803	10.2766	6.73746
Cluster III	O	bHLHs	bHLH162 (STO07G211220)	-1.86736	4.36633e-05	0.000371864	1.7971	4.29289e-05	0.000144929	4.42217	5.59253e-26	1.16556e-24	1.62977	0.000663791	0.00502778	6.33438	3.23452	10.6059	30.2037	10.852
	O		bHLH66 (STO03G066430)	1.53129	0.00543563	0.0247618	2.43084	5.69322e-09	3.31309e-08	4.89796	1.34057e-25	2.74748e-24	1.33402	0.0600324	0.172285	12.208	18.0167	27.9537	65.1109	17.356
	N	ET	ACS1 (STO01G012020)	5.00679	4.07977e-08	6.36367e-07	57.7683	2.8418e-44	1.97982e-42	82.035	5.73532e-52	3.62428e-50	56.8205	6.2803e-44	7.73889e-41	0.749279	3.59647	41.2827	68.0332	46.2466
	N		ACO1 (STO11G353060)	1.20465	0.146221	0.322516	3.69174	2.39134e-26	5.92307e-25	5.94457	2.70173e-48	1.50472e-46	3.3106	2.4185e-22	4.4984e-20	5.46557	6.31683	18.9474	35.1807	19.1447
	L	Flavonoid	CHI (STO10G323650)	1.06721	0.689787	0.841429	7.95553	2.20438e-37	1.0498e-35	6.54599	5.54284e-31	1.49497e-29	4.0013	1.3587e-17	1.53075e-15	88.6472	90.85	655.255	625.424	375.84
	M		PAL1 (STO06G182100)	1.20256	0.0776011	0.204214	3.74871	9.56025e-37	4.26447e-35	2.80228	5.4775e-23	9.59098e-22	1.43844	0.000500283	0.00397405	116.457	135.274	407.436	353.157	177.474
	O		CHS (STO09G307690)	1.60133	0.114354	0.27164	17.8988	3.70725e-22	6.97444e-21	32.9308	9.51961e-32	2.65848e-30	8.98956	1.73275e-13	1.09848e-11	69.8427	106.066	1174.73	2510.41	672.8
	O		CHS (STO09G307640)	1.57269	0.122317	0.284421	17.6279	1.08699e-22	2.12822e-21	32.1019	2.09919e-32	6.06858e-31	8.80444	1.07756e-13	7.12928e-12	33.1161	49.3857	548.409	1159.63	312.289
	O		CHS (STO07G228320)	1.14718	0.195551	0.39359	2.64107	2.43407e-20	3.95959e-19	3.13731	1.23852e-27	2.8295e-26	-1.1946	0.0946006	0.236544	29.9858	32.9486	73.4678	101.136	26.3601
	O	JA	LOX2-1 (STO09G294350)	2.10832	0.000366972	0.00246936	5.15665	4.48823e-15	4.82497e-14	8.22945	7.01926e-24	1.29945e-22	1.26988	0.254	0.460917	32.8889	65.9814	159.408	295.991	44.4586
	L	MYBs	MYB308 (STO01G008910)	3.13939	0.0110581	0.0445577	42.2603	5.46313e-18	7.45922e-17	39.4024	2.225e-17	2.67815e-16	19.4255	8.64106e-12	3.98054e-10	0.308491	0.880464	11.8328	12.9043	6.21234
	M		MYB62 (STO08G253400)	3.53915	2.74477e-12	8.01792e-11	6.43305	6.80775e-25	1.52351e-23	4.81457	3.39211e-18	4.38837e-17	2.46663	5.98699e-07	1.15273e-05	44.8998	152.532	270.17	233.776	117.842
	L	NACs	NAC73 (STO02G025940)	1.32976	0.305551	0.527979	20.6474	1.83206e-30	5.72438e-29	20.3414	3.44614e-30	8.89321e-29	2.95364	5.66612e-05	0.000623748	1.52606	1.90169	29.0262	33.51	4.7651
	M		NAC87 (STO13G406130)	2.47703	0.000164559	0.00122432	12.2035	1.10775e-25	2.63455e-24	9.93869	6.96998e-22	1.14804e-20	2.86986	1.1302e-05	0.000154743	4.4501	10.7657	50.9897	48.4643	13.7427
	M		NAC71 (STO05G129390)	1.28553	0.098945	0.245014	3.40302	3.14663e-16	3.6906e-15	2.49238	1.22373e-09	7.78798e-09	1.37692	0.0348086	0.116343	11.4428	14.3043	36.2508	30.9742	16.6888
	N		NAC47 (STO08G247600)	-1.15199	0.456183	0.669828	3.31004	2.48003e-10	1.6711e-09	4.07166	1.12623e-13	1.03374e-12	2.56247	6.57822e-07	1.25797e-05	41.8804	35.0388	129.227	183.504	113.647
	M	PRs	CHT (STO09G312570)	7.59763	1.44876e-40	6.0774e-38	15.3173	4.21027e-73	9.02278e-71	10.8911	3.46884e-56	2.6406e-54	3.62217	5.65254e-17	5.71516e-15	2.38653	17.4273	34.6102	28.4033	9.20344
	M		PR10-1 (STO10G345200)	5.2833	1.93172e-13	6.76481e-12	67.8357	1.5693e-77	3.9667e-75	47.7706	1.8146e-65	1.81607e-63	6.61454	6.97278e-17	6.83957e-15	106.371	543.688	6740.67	5538.14	747.105
	N		CHT (STO06G201900)	1.50246	0.0426621	0.130728	3.91995	9.98257e-12	7.72434e-11	4.62755	2.27192e-14	2.20765e-13	4.51055	6.07288e-14	4.15739e-12	146.084	210.606	531.924	733.594	695.781
	N		CPI (STO05G159460)	2.90188	4.03084e-15	1.72391e-13	6.5351	5.49951e-44	3.77799e-42	12.8687	3.32404e-80	5.28523e-78	7.21168	1.4166e-48	2.79298e-45	51.1742	141.976	312.64	713.806	389.32
	N		PDF (STO11G363050)	1.73405	0.0617474	0.172682	4.40615	3.95598e-07	1.82362e-06	5.51961	4.98942e-09	2.97915e-08	4.21526	8.67468e-07	1.61654e-05	16.4583	27.449	68.5093	99.8025	73.4105
	M	SA	CM2 (STO09G312730)	2.26593	0.000553325	0.00354103	9.52795	1.25186e-21	2.27338e-20	8.87722	2.16702e-20	3.20757e-19	1.58247	0.0529032	0.157845	13.2822	28.5649	118.313	128.312	22.3709
	L	WRKYs	WRKY23 (STO13G440550)	1.68664	0.00431335	0.0203401	21.115	1.98835e-67	3.59654e-65	20.8961	5.30099e-67	5.52986e-65	7.36306	1.44049e-29	5.25939e-27	3.23672	5.28278	64.473	73.9997	25.591
	L		WRKY65 (STO13G423840)	1.31478	0.132104	0.300272	8.6253	2.5459e-33	9.29537e-32	8.94637	2.04096e-34	6.39739e-33	2.30952	3.40333e-06	5.3939e-05	10.8135	13.6406	86.5463	104.733	26.472
	L		WRKY4 (STO11G358200)	1.15092	0.26541	0.482466	4.07108	1.22911e-29	3.66614e-28	4.28133	1.02819e-31	2.86731e-30	1.60265	0.000164478	0.00155756	12.5777	14.024	47.7381	58.286	21.3129
	L		WRKY31 (STO07G212980)	1.78982	0.000193945	0.00141205	3.749	1.514e-17	2.00067e-16	3.79	7.98846e-18	1.00127e-16	2.14341	9.60258e-07	1.75952e-05	5.0536	8.71968	17.7546	20.8879	11.5471
	M		WRKY29 (STO06G193860)	9.22322	9.14815e-15	3.74979e-13	35.9222	1.09719e-37	5.34127e-36	34.3073	8.89385e-37	3.15768e-35	10.092	4.53889e-16	4.12391e-14	0.309049	2.83273	10.8318	11.9638	3.42649
	N		WRKY75 (STO13G408390)	1.26423	0.39034	0.612053	4.73164	6.80143e-09	3.91639e-08	7.3587	8.70622e-14	8.08534e-13	4.02131	2.15544e-07	4.62927e-06	5.5408	6.70134	24.5336	44.6316	23.9568
	O		WRKY40 (STO05G126840)	1.22627	0.198894	0.397546	1.9823	1.61677e-05	5.88121e-05	3.85565	1.77267e-17	2.15608e-16	-1.98593	1.59419e-05	0.000209961	247.156	291.992	455.934	1027.19	131.767
	O		WRKY47 (STO08G235270)	1.06446	0.815256	0.912028	1.60077	0.0773775	0.128502	3.30191	6.89032e-06	2.79411e-05	1.64973	0.0601246	0.172349	6.39568	6.64208	9.59358	22.8202	11.1954
Cluster IV	R	ERFs	ERF003 (STO09G284420)	1.12367	0.527264	0.726401	-1.31519	0.140835	0.214235	-2.06719	0.000123193	0.000405502	4.15736	3.01197e-15	2.54867e-13	10.9954	11.7645	7.79651	5.65547	48.1503
	R	Flavonoid	F3H (STO09G307420)	1.79936	0.0578554	0.164174	2.40527	0.00454087	0.0104114	1.25626	0.461722	0.569669	28.354	2.13697e-27	6.28842e-25	9.17157	15.7136	20.6799	12.5368	274.199
	R		F3H (STO09G307410)	2.88026	0.00878052	0.0368962	3.36366	0.00257091	0.00623393	1.3895	0.420031	0.52845	17.2518	9.18857e-13	5.07456e-11	1.05706	2.86805	3.27379	1.56315	19.0934
	R	JA	LOX2-1 (STO12G375350)	1.01261	0.958942	0.981736	-1.28002	0.310558	0.410441	-1.30093	0.279872	0.383675	3.9815	1.38134e-08	3.80902e-07	1213.7	1163.93	884.869	1017.42	5085.2
	R		LOX2-1 (STO12G375360)	-1.15837	0.54886	0.741644	-1.42729	0.146881	0.221967	-1.54431	0.0764103	0.131069	3.94193	2.1936e-08	5.69817e-07	396.129	322.899	261.16	278.785	1638.94
	P	MYBs	EFM (STO10G318990)	3.9858	6.63934e-06	6.8036e-05	2.21535	0.0097595	0.0207863	1.62724	0.114425	0.184164	3.37438	7.42747e-05	0.000782296	3.29281	12.4457	6.81504	5.87164	11.7786
	P		MYBS3 (STO10G348940)	3.36045	9.11285e-06	9.05134e-05	-1.10106	0.725934	0.796734	1.47188	0.157947	0.241065	2.91322	9.05946e-05	0.00093175	18.2121	57.6686	15.2719	29.2094	55.7178
	P		MYB4 (STO12G380180)	3.47152	6.7349e-13	2.14516e-11	-1.03801	0.831362	0.879824	-1.53746	0.0146956	0.0314865	3.45349	8.0845e-13	4.52824e-11	20.0973	66.7879	18.0158	14.1488	72.8182
	R		MYB (STO09G296570)	1.16811	0.5317	0.730016	2.20117	0.00066163	0.00179358	1.37734	0.181501	0.269669	3.62068	1.06118e-08	2.99745e-07	2.98786	3.29261	6.16899	4.40357	11.4615
	Q	PRs	PR-1 (STO02G053750)	-1.21363	0.29382	0.514235	-1.01861	0.920372	0.944303	2.00732	0.000157893	0.000509997	3.23853	1.86552e-10	6.96603e-09	5701.48	4452.39	5257.72	12431.7	19552.2
	R		CHT3 (STO01G005390)	5.11981	0.0794523	0.207729	15.8375	0.00299945	0.00717248	19.8761	0.00131838	0.00359567	334	4.25935e-10	1.50767e-08	2.33865	11.0207	34.6507	51.5873	819.216
	R		CHT3 (STO01G005380)	3.28778	0.0458119	0.137982	6.45447	0.00172227	0.00433614	7.70127	0.000598569	0.00174577	50.9424	3.71175e-11	1.55044e-09	1.59434	5.00089	9.64584	13.6318	85.9635
	R		CHT3 (STO06G201890)	-1.09354	0.541137	0.736559	1.64592	0.000655789	0.00178	2.07033	6.46093e-07	3.01357e-06	6.57257	5.72569e-38	4.0317e-35	384.85	339.625	589.913	860.771	2663.32
	Q		TLP1b (STO13G435030)	1.21518	0.252619	0.466008	1.39632	0.0498215	0.0876958	3.81336	3.23596e-15	3.34032e-14	5.38015	3.71645e-23	7.47689e-21	62.9707	73.4506	81.9544	259.809	356.903
	R		TLP1b (STO08G241320)	2.07623	0.002638	0.013436	3.59408	1.35167e-07	6.61771e-07	6.67537	4.96748e-15	5.0536e-14	28.7085	1.28729e-43	1.41001e-40	30.6115	61.1658	102.545	220.675	932.969
	Q	WRKYs	WRKY31 (STO10G321710)	2.48494	2.79432e-08	4.47182e-07	3.76506	3.84318e-16	4.48091e-15	7.30635	1.19932e-34	3.82618e-33	10.231	7.51001e-47	1.13898e-43	4.18305	9.91578	14.7108	33.1235	45.5266
